# Supplementary material for: Profiling presynaptic scaffolds using split-GFP reconstitution reveals cell-type-specific spatial configurations in the fly brain
Source: eLife. 2026 Mar 18;14:RP107663. doi: 10.7554/eLife.107663 (PMC12999173; doi:10.7554/eLife.107663)
Supplement: Supplementary file 1. [file elife-107663-supp1.zip › Supplementary File 1.csv]

CX (pix)	CY (pix)	CZ (pix)	Max	Mean	Min	Vol (pix)	Integrated Intensity
1859.347222	2368.194444	74	3464	2475.486111	1540	72	178235
1741.25	2846.722222	59.38888889	3653	2332.736111	1294	72	167957
1659.390805	2645.241379	118.5172414	2465	1921.37931	1182	87	167160
1875.1625	2201.975	19.525	2926	1958.8125	1390	80	156705
1943.303797	2404.139241	12.5443038	2709	1947.291139	1247	79	153836
1226.208333	2556.5	120.4861111	3011	2132.347222	1306	72	153529
1968.2375	2477.2625	98.425	2607	1868.6	1245	80	149488
271.7205882	2823.264706	72.58823529	3021	2159.308824	1320	68	146833
2262.263889	1591.375	118.4305556	3013	1997.930556	1161	72	143851
393.961039	2832.467532	41.49350649	3136	1856.272727	1158	77	142933
429.9714286	2620.3	71.41428571	2908	2018.3	1218	70	141281
1508.581818	2626.327273	21.30909091	3979	2550.818182	1372	55	140295
2149.549296	1874.887324	119.4225352	3110	1939.521127	1193	71	137706
697.4936709	2932.126582	105.5063291	2464	1727.696203	1077	79	136488
567.6805556	2914.763889	81.51388889	2894	1882.125	964	72	135513
2108.177778	1867.722222	98.5	2256	1497.688889	905	90	134792
1715.907407	3061.518519	39.66666667	3292	2495.851852	1601	54	134776
374.1206897	2377.913793	53.29310345	3891	2320.568966	1314	58	134593
527.1630435	2688.304348	125.7282609	2197	1462.336957	975	92	134535
2413.797297	669.4189189	119.5675676	2721	1807.418919	1087	74	133749
1580.617647	2716.735294	55.48529412	2727	1961.485294	1224	68	133381
1507.8125	2961.90625	67.5	3268	2066.296875	1416	64	132243
350.2790698	2252.290698	106.5116279	2411	1534.418605	882	86	131960
942.3061224	2259.877551	64.20408163	4080	2692.612245	1321	49	131938
2660.446602	2999.757282	144.5048544	1808	1280.019417	866	103	131842
1321.597015	2846.373134	11.44776119	3162	1966.507463	1157	67	131756
1975.060976	2331.646341	86.58536585	2176	1601.597561	1027	82	131331
1544.191176	3173.705882	49.51470588	2784	1854.647059	1131	68	126116
1376.614035	2383	97.64912281	2871	2210.140351	1190	57	125978
1635.179104	2749.164179	105.5671642	2560	1867.835821	1196	67	125145
2047.386667	2376.173333	77.53333333	2270	1663.066667	1036	75	124730
1489.90566	2361.660377	28.60377358	3139	2337.735849	1261	53	123900
2220.757282	493.1262136	164.4563107	1732	1202.650485	868	103	123873
2140.766667	2851.133333	53.73333333	2680	2049.916667	1385	60	122995
1383.830986	2912.788732	108.5070423	2289	1725.056338	1089	71	122479
1921.236842	2624.078947	41.53947368	2329	1605.236842	1003	76	121998
352.171875	2562.65625	62.40625	2774	1905.46875	1384	64	121950
2236.098592	2510.15493	98.52112676	2527	1712.126761	990	71	121561
2053.986667	2733.373333	56.52	2374	1619.426667	929	75	121457
688.7708333	2514.427083	93.44791667	1766	1257.020833	764	96	120674
2216.151899	2378.924051	86.46835443	2459	1523.78481	955	79	120379
2085.430556	265.4861111	163.6111111	2146	1660.402778	1096	72	119549
1470.578947	2467.385965	62	2703	2089.807018	1255	57	119119
2107.275862	2172.413793	140.2586207	3150	2052.586207	1161	58	119050
1800.217391	2594.681159	98.34782609	2627	1717.507246	1149	69	118508
721.2222222	2770.611111	75.45833333	2626	1643.527778	1080	72	118334
1511.328125	2818.9375	102.59375	2524	1841.1875	1181	64	117836
1140.892308	2730.430769	67.4	2775	1812.707692	1184	65	117826
1339.348485	2668.939394	77.46969697	2628	1777.030303	1151	66	117284
1214.477778	2688.388889	101.8777778	2009	1295.144444	917	90	116563
2108.015873	2511.31746	49.6031746	2678	1847.714286	1182	63	116406
1089.734375	2272.265625	64.640625	2704	1804.6875	1162	64	115500
2160.032258	1583.306452	165	2545	1859.33871	1146	62	115279
2217.743243	1972.175676	115.527027	2592	1551.986486	896	74	114847
1107.453608	2848.453608	114.5154639	1880	1183.329897	791	97	114783
1410.516667	2627.666667	77.6	2467	1912.533333	1366	60	114752
2155.697368	2220.5	115.5394737	2102	1507.342105	985	76	114558
1296.87037	3022.666667	44.38888889	3368	2120.666667	1283	54	114516
471.5813953	2964.697674	57	3658	2659.093023	1492	43	114341
2147.551282	2276.75641	94.37179487	2377	1463.179487	938	78	114128
1731.836066	2808.311475	54.44262295	3004	1868.52459	1003	61	113980
1339.939394	2671.121212	8.378787879	2937	1724.681818	1030	66	113829
766.9242424	2603.106061	96.43939394	2894	1724.090909	919	66	113790
338.9014085	2513.450704	65.49295775	2466	1601.211268	890	71	113686
1938.515152	2574.363636	45.60606061	2253	1720.878788	1056	66	113578
1393.380282	2907.070423	11.46478873	2452	1599.253521	976	71	113547
1432.2	2783.457143	5	4036	3235.685714	2340	35	113249
960.8035714	2629.678571	61.41071429	3165	2021.25	1158	56	113190
2320.428571	890.3857143	168.4	2289	1611.285714	966	70	112790
2182.560606	2170.727273	73.40909091	2865	1707.939394	1012	66	112724
1715.233333	3127.9	62.4	2781	1876.433333	1205	60	112586
1437.254545	3104.618182	73.67272727	3059	2043.781818	1242	55	112408
1994.753247	648.2467532	130.5194805	2131	1457.051948	887	77	112193
2501.984127	630.1111111	140.6507937	2362	1771.984127	1197	63	111635
852.8412698	2636.952381	65.57142857	2541	1769.555556	1011	63	111482
1538.208955	2831.58209	22.43283582	2654	1660.626866	1000	67	111262
2050.987654	1689.654321	124.5555556	2056	1372.358025	841	81	111161
1167.465753	2510.739726	56.49315068	2199	1517.561644	886	73	110782
710	2309.946667	108.52	2382	1473.026667	825	75	110477
1352.622951	2278.409836	59.47540984	2933	1809.409836	1001	61	110374
2101.240741	2330.222222	47.66666667	2708	2040.907407	1238	54	110209
1524.797297	2804.716216	81.82432432	2002	1489	952	74	110186
1327.373333	2405.013333	37.56	2030	1463.04	1065	75	109728
479.9811321	2464.283019	105.8867925	2948	2069.320755	1178	53	109674
2248.741573	533.2359551	118.5393258	1759	1231.640449	846	89	109616
1540.590909	2322.659091	52.31818182	3833	2485.545455	1139	44	109364
1024.903226	2586.693548	61.59677419	2345	1763.854839	926	62	109359
1487.508197	2381.786885	44.57377049	2573	1792.47541	1154	61	109341
779.1746032	2241.761905	119.5714286	2552	1735.444444	1036	63	109333
996.04	2173.14	82.26	3304	2183.42	1227	50	109171
1441.338235	2738.558824	51.47058824	2500	1602.558824	1008	68	108974
2307.189655	1587.913793	155.3275862	3018	1878.051724	944	58	108927
585.4444444	2756.958333	109.5	2206	1510.708333	857	72	108771
1565.353846	2610.707692	71.58461538	2299	1672.276923	1069	65	108698
1576.852941	2960.264706	53.45588235	2648	1598.411765	996	68	108692
1898.556962	2415.607595	74.3164557	2337	1373.759494	851	79	108527
869.7258065	2147.806452	117.3548387	2761	1747.112903	979	62	108321
2232.55814	2343.616279	126.5116279	1831	1253.674419	818	86	107816
1435.785714	2801.309524	60.19047619	3743	2564.309524	1383	42	107701
1592.871795	2510.871795	24	3847	2757.589744	1493	39	107546
2301.415094	2405.396226	88.66037736	2572	2026.622642	1202	53	107411
1510.5	2951.612903	5.548387097	2496	1730.532258	1068	62	107293
1352.464286	3048.339286	19.30357143	3035	1914.982143	1078	56	107239
1280.151515	2926.5	75.51515152	2428	1624.621212	943	66	107225
896.6557377	2304.737705	70.50819672	2925	1756.229508	977	61	107130
326.962963	2428.148148	46.75925926	2678	1979.666667	1364	54	106902
1398.350877	2791.894737	18.63157895	2470	1874.070175	1067	57	106822
1516.051948	2756.974026	2.480519481	1878	1384.909091	936	77	106638
733.2682927	2630.219512	57	3613	2592.268293	1408	41	106283
1222.940299	2454.656716	93.46268657	2376	1582.955224	1006	67	106058
2097.769231	1995.723077	88.36923077	2326	1631.446154	997	65	106044
2221.214286	2592.880952	54	3470	2524.738095	1558	42	106039
2191.556962	2708.544304	167.5063291	2035	1340.329114	814	79	105886
796.4193548	2454.306452	59.53225806	2651	1705.935484	1009	62	105768
1370.014706	2532.911765	44.48529412	2381	1552.691176	937	68	105583
932.0724638	2240.826087	73.53623188	2219	1529.086957	1096	69	105507
1480.895522	2885.358209	99.44776119	2408	1572.686567	991	67	105370
1607.348485	2330.439394	58.59090909	2366	1594.636364	897	66	105246
1221.763158	2353.447368	67	3924	2766.342105	1645	38	105121
1457.811594	3009.855072	128.5797101	2204	1520.985507	889	69	104948
1340.73913	2885.101449	103.5217391	2518	1520.855072	868	69	104939
1452.984127	3094.253968	34.47619048	2692	1663.47619	1062	63	104799
203.1923077	2795.057692	55.21153846	2792	2012.769231	1280	52	104664
1434.636364	2420.563636	59.38181818	3148	1900.945455	982	55	104552
2067.649351	1091.376623	139.5064935	2250	1356.155844	729	77	104424
2454.68	1010.573333	128.4933333	2200	1391.853333	813	75	104389
1420.833333	2937.95	83.6	2425	1739.6	1207	60	104376
633.6891892	2720.351351	156.4594595	2124	1409.972973	936	74	104338
504.3783784	2167.972973	163.7117117	1454	938.8558559	576	111	104213
1464.619048	2310.666667	58.49206349	2795	1650.015873	892	63	103951
1317.373134	2920.925373	48.44776119	2635	1550.776119	835	67	103902
1391.913793	3056	22.44827586	3075	1790.086207	1028	58	103825
731.0853659	2681.646341	74.3902439	1705	1266.109756	900	82	103821
2415.701493	782.1492537	132.5522388	2123	1549.059701	958	67	103787
1722.224138	2650.862069	102.4310345	2906	1788.87931	1061	58	103755
1922.229167	2564.583333	76.25	3358	2160.333333	1110	48	103696
1898.514706	2487.441176	51.41176471	2596	1524.647059	854	68	103676
1566.714286	2564.142857	90.35714286	3020	1851.321429	1083	56	103674
963.7727273	2381.469697	97.46969697	2487	1570.015152	941	66	103621
1402.984375	2543.0625	11.65625	2102	1617.171875	960	64	103499
236.9864865	2546.013514	43.44594595	2347	1398.486486	784	74	103488
1531.727273	2577.727273	44.5	2458	1567.969697	925	66	103486
1448.614035	2800.473684	104.3859649	2707	1811.210526	1224	57	103239
2419.477612	1106.343284	128.4776119	2639	1540.313433	915	67	103201
1123.128205	2249.128205	79	3592	2645.794872	1462	39	103186
1604.362069	2947.741379	84.34482759	2722	1775.87931	1112	58	103001
1980.422535	1462.788732	141.6338028	1928	1450.380282	940	71	102977
1389.323944	2970.253521	126.4788732	2148	1450.338028	799	71	102974
989.3950617	2523.901235	127.5555556	1754	1267.938272	838	81	102703
519.9615385	3257.102564	124.5	1894	1316.512821	829	78	102688
527.739726	2897.890411	108.5068493	2015	1405.123288	879	73	102574
1322.116279	2793.883721	90	3408	2384.906977	1628	43	102551
2160.033333	2851.2	62.63333333	2251	1709.05	1210	60	102543
1485.537313	2953.791045	32.46268657	2718	1530.268657	805	67	102528
1974.557692	1098.519231	146.8846154	2676	1971.230769	1398	52	102504
2231.325581	2747.593023	50.51162791	1774	1191.267442	696	86	102449
764.3	2911.0375	148.5625	1624	1280.1125	878	80	102409
2200	2344.358491	91.32075472	3118	1929.830189	1023	53	102281
495.1232877	2555.260274	119.5068493	2306	1395.493151	790	73	101871
1516.026316	2585.605263	14	3842	2677.736842	1539	38	101754
1617.44898	2814.918367	49.24489796	3219	2075.918367	1159	49	101720
1115.178082	2728.684932	90.56164384	2032	1392.917808	795	73	101683
2321.038961	1076.87013	160.5064935	2030	1320.155844	733	77	101652
2133.788732	2352.71831	79.43661972	2158	1431.352113	966	71	101626
1634.375	2619.964286	11.41071429	3067	1814.142857	978	56	101592
1607.54386	2807.54386	15.38596491	2948	1782.280702	1012	57	101590
1311.983051	2939.20339	88.59322034	2251	1720.694915	1085	59	101521
2694.592593	2638.802469	115.4444444	1852	1251.432099	897	81	101366
1484.136364	2574.136364	24.59090909	2162	1535.69697	1075	66	101356
1918.756098	2736.963415	118.4146341	2044	1233.109756	808	82	101115
2149.923077	2884.169231	99.35384615	2347	1555.492308	1061	65	101107
1392.903846	3141.5	55.32692308	3234	1942.326923	1065	52	101001
2103.424658	2961.945205	64.42465753	2091	1383.465753	886	73	100993
1034.818182	2245.654545	76.6	2613	1835.654545	1092	55	100961
1962.491525	2352.677966	16.54237288	2368	1709.101695	1135	59	100837
1687.306667	2483.946667	36.48	2236	1344.266667	827	75	100820
1334.583333	3027.783333	72.46666667	2325	1679.416667	1122	60	100765
2265.878049	2210.926829	74	3407	2455.804878	1426	41	100688
609.1372549	3080.960784	109.8039216	2548	1973.470588	1252	51	100647
1431.125	2878.6875	76.77083333	2751	2095.979167	1266	48	100607
1095.090909	2656.545455	112.5151515	2329	1524.045455	949	66	100587
1682.179487	2952.615385	69.07692308	3706	2577.307692	1150	39	100515
2113.8	202.4266667	162.4266667	1899	1339.986667	878	75	100499
1133.081081	2320.540541	56	3426	2715.918919	1740	37	100489
948.7647059	2639.264706	58.45588235	2405	1475.897059	874	68	100361
1288.137931	2491.816092	132.5057471	1738	1152.689655	707	87	100284
321.3285714	2921.442857	46.42857143	2328	1429.042857	885	70	100033
1193.655738	2673.721311	113.3934426	2499	1638.606557	998	61	99955
794.6891892	2359.108108	120.5945946	1845	1350.405405	837	74	99930
1401.357143	2997.442857	26.6	1903	1427	963	70	99890
925.7868852	2267.393443	77.49180328	2397	1634.114754	978	61	99681
1286.016129	2672.096774	97.40322581	2480	1605.516129	1114	62	99542
2241.545455	2251.306818	96.54545455	1740	1130.136364	762	88	99452
1640.171429	2737.728571	80.47142857	2247	1419	827	70	99330
2397.616438	2979.726027	158.6438356	1725	1360.643836	951	73	99327
968.2571429	2456.171429	63	3942	2836.571429	1870	35	99280
1081.047619	2656.214286	121	3093	2360.5	1372	42	99141
2097.704918	2293.655738	62.45901639	2270	1624.786885	1101	61	99112
972.0958904	2916	163.4383562	2029	1357.465753	822	73	99095
2569.311688	664.8701299	158.4155844	1947	1285.935065	784	77	99017
1322.881579	2390.368421	72.48684211	2010	1302.434211	835	76	98985
1580.211268	2692.211268	69.56338028	2175	1393.732394	780	71	98955
997.4	2228.246154	107.5384615	2208	1519.430769	849	65	98763
2474.582278	765.6708861	139.5316456	1911	1249.911392	692	79	98743
427.8387097	2463.403226	43.35483871	2490	1590.983871	832	62	98641
1633.294872	2807.282051	100.4871795	1864	1263.935897	795	78	98587
1885.633803	2883.605634	59.49295775	2293	1388.450704	843	71	98580
673.7525773	2979.989691	162.3402062	1342	1015.752577	708	97	98528
1719.888889	2686.111111	59.58730159	2158	1563.507937	871	63	98501
2612.861538	780.1538462	126.5692308	2061	1514.892308	943	65	98468
1486.384615	2784.615385	65.63461538	2648	1893.230769	1209	52	98448
2046.313433	1411.746269	151.641791	2156	1469.119403	873	67	98431
2001.323529	1209.132353	137.4264706	2309	1445.764706	916	68	98312
1630.55102	2956.081633	118.2040816	3145	2005.857143	1072	49	98287
420.2058824	3141.426471	127.6323529	1854	1445.308824	955	68	98281
1596.123077	3120.092308	59.49230769	2573	1510.8	834	65	98202
1470.940299	2564.880597	80.46268657	2370	1465.686567	870	67	98201
1483.851064	2474.042553	64.76595745	2811	2088.93617	1336	47	98180
2196.461538	1623.461538	106.7230769	1988	1510.123077	970	65	98158
1451.320513	3154.641026	100.5	1836	1258.064103	778	78	98129
2353.507937	786.4603175	151.4126984	2245	1557.428571	944	63	98118
1873.30303	2608.090909	68.68181818	1853	1486.545455	992	66	98112
1977.285714	2368.897959	76.79591837	2711	2001.979592	1301	49	98097
1105.541667	2826.138889	74.51388889	2154	1359.666667	823	72	97896
294.609375	2616.703125	46.5625	2171	1526.953125	921	64	97725
1295.446154	2614.123077	88.44615385	2314	1503.415385	974	65	97722
1721.397059	3013.029412	39.54411765	1895	1436.588235	930	68	97688
845.122807	2301.45614	99.40350877	2872	1713.77193	1025	57	97685
943.4923077	2458.630769	93.55384615	2025	1502.738462	950	65	97678
1567.896552	2772.706897	100.6551724	2108	1682.517241	1056	58	97586
1330.018868	2881.226415	31.28301887	2900	1841.207547	903	53	97584
367.8356164	2708.958904	93.52054795	1886	1336.09589	882	73	97535
2308.065574	2186.229508	88.47540984	2601	1598.262295	1001	61	97494
1762.651515	2668.954545	97.5	2305	1476.090909	897	66	97422
1977.397436	2361.384615	66.42307692	1839	1248.371795	744	78	97373
1867.574713	3101.816092	83.47126437	1450	1119.022989	776	87	97355
902.4482759	2407.603448	136.3448276	2530	1678.068966	1045	58	97328
2114.971429	2234.957143	118.5428571	2135	1389.928571	751	70	97295
2447.810811	724.027027	164.2162162	2084	1314.756757	846	74	97292
1662.825	2545.05	62	3151	2431.55	1377	40	97262
1820.085714	2231.542857	21.5	2496	1388.985714	742	70	97229
329.0263158	2248.657895	83	3575	2554.842105	1546	38	97084
684.9047619	2518.119048	48.0952381	3403	2311.357143	1210	42	97077
937.9571429	2413.342857	139.5571429	1902	1386.542857	855	70	97058
1409.508475	2593.152542	71.47457627	2764	1642.661017	918	59	96917
2573.041667	2928.166667	125.3958333	1402	1009.135417	724	96	96877
435.0204082	2804.938776	60.18367347	2757	1976	1130	49	96824
2212.41791	2893.61194	102.4477612	2361	1445.059701	872	67	96819
1447.642857	2869.5	5.714285714	2184	1728.142857	1141	56	96776
944.6285714	2404.371429	115.5	2257	1382.114286	867	70	96748
713.4444444	2845	89.49382716	1688	1194.160494	783	81	96727
994.15	2774.125	119	3238	2415.9	1629	40	96636
1513.916667	3011.041667	62.27083333	3416	2012.75	1143	48	96612
1679.632653	2583.897959	108.3265306	3158	1970.795918	1110	49	96569
1643.8	2508.25	108.4	2361	1609.4	967	60	96564
972	2689.588235	127.4705882	2050	1419.676471	1057	68	96538
618.0724638	2490.289855	100.4782609	2265	1396.434783	780	69	96354
974.5930233	2714.104651	131.5465116	1837	1119.093023	674	86	96242
2073.057143	1850.128571	102.5857143	1712	1374.828571	888	70	96238
2064.731343	2678.38806	43.58208955	1933	1436.074627	901	67	96217
183.0666667	2712.466667	58.36666667	2574	1603.55	832	60	96213
2023.151515	2255.575758	50.59090909	1905	1457.621212	1012	66	96203
2248.5	2498.271429	116.4428571	2138	1372.257143	950	70	96058
1940.828125	2643.71875	77.515625	2058	1500.21875	1028	64	96014
2065.05	2307.175	43	3485	2400.125	1183	40	96005
1267.657534	2619.890411	122.5479452	2025	1314.219178	775	73	95938
1344.309524	3033.095238	42.19047619	3361	2283.452381	1373	42	95905
2500.619048	497.0793651	134.3968254	2464	1519.444444	983	63	95725
2436.545455	803.8522727	178.6704545	1685	1087.375	692	88	95689
1050.948718	2275.589744	71.1025641	3581	2452.871795	1383	39	95662
440.1162791	2901.72093	53.1627907	3294	2221.674419	1122	43	95532
1363.802632	2860.342105	112.5263158	1857	1256.697368	725	76	95509
734.6323529	2939.161765	104.4264706	2029	1404.544118	931	68	95509
1284.970588	2907.279412	19.47058824	2245	1402.382353	825	68	95362
738	2550.756098	53	3129	2323.146341	1505	41	95249
2202.627907	2591	118.5232558	1702	1106.267442	645	86	95139
2187.441176	1749.926471	97.58823529	1804	1398.867647	900	68	95123
672.1	2701.4125	169.4875	1526	1188.075	829	80	95046
1379.063492	2569.587302	60.53968254	1998	1508.444444	923	63	95032
1386.684211	2324.184211	88	3444	2499.368421	1426	38	94976
1639.838235	2361.955882	20.57352941	2110	1395.897059	855	68	94921
806.4861111	2540.138889	57.47222222	2004	1317.319444	814	72	94847
2347.025974	582.9480519	129.5064935	1995	1230.350649	702	77	94737
2056.619048	1143.936508	160.6349206	1842	1503.634921	1105	63	94729
1523.323077	2628.292308	99.58461538	1880	1457.215385	1033	65	94719
563.8382353	2417.073529	67.45588235	2084	1392.220588	848	68	94671
2264.31746	2307.095238	108.5873016	2112	1501.52381	958	63	94596
1270.21875	2401.71875	62.609375	2026	1477.96875	957	64	94590
1415.346154	2554.096154	76.75	2491	1818.826923	1250	52	94579
2025.776316	2438.644737	156.5131579	1847	1244.447368	691	76	94578
1466.490566	2617.962264	0.58490566	2783	1784	1001	53	94552
2140.848837	2361.895349	104.6976744	1577	1099.383721	728	86	94547
1637	2700.611111	32	3638	2626.111111	1425	36	94540
774.0897436	2138.141026	95.5	1701	1211.153846	837	78	94470
2133.60241	2299.963855	80.56626506	1751	1136.180723	703	83	94303
1424.097561	2618.560976	29.97560976	3164	2299.902439	1517	41	94296
1095.016393	2644.52459	98.42622951	2381	1545.606557	958	61	94282
1989.307692	2441.942308	54.67307692	2398	1813.019231	1159	52	94277
2166.91358	1810.493827	111.5185185	1660	1163.54321	757	81	94247
1778.015152	2738.19697	124.4242424	2428	1427.272727	927	66	94200
947.5882353	2234.676471	152.4411765	1988	1383.044118	955	68	94047
1998.097561	1572.707317	137	3143	2292.512195	1267	41	93993
1858.575	2464.75	41	3383	2349.775	1415	40	93991
1200.836364	2241.127273	68.41818182	2943	1707.945455	948	55	93937
1445	2702.584906	57.83018868	2378	1771.943396	1226	53	93913
1573.1	2450.966667	52.1	2347	1564.833333	891	60	93890
1543.607143	2824.125	109.3571429	2480	1676.339286	1056	56	93875
1680.538462	2653.948718	83.46153846	1729	1203.397436	828	78	93865
2316.786667	525.2533333	157.52	1628	1251.52	835	75	93864
2017.728395	2345.62963	162.5061728	1813	1157.777778	704	81	93780
746.6166667	2584.45	51.56666667	2208	1562.8	1122	60	93768
1258.5625	2413.078125	34.609375	2114	1464.640625	884	64	93737
2308.728395	1386.790123	160.4567901	1733	1156.91358	664	81	93710
1539.473684	2904.236842	67	3392	2463.315789	1514	38	93606
486.2916667	2101.958333	110.5	1849	1298	798	72	93456
1275.652778	2430.930556	56.51388889	1723	1297.597222	824	72	93427
587.921875	2245.21875	120.625	1916	1458.234375	1005	64	93327
1628.173913	2265.391304	24.26086957	3113	2028.630435	1050	46	93317
2581.854545	785.2727273	125.6363636	2175	1696.163636	1156	55	93289
797.05	2203.283333	88	2302	1553.466667	1003	60	93208
1444.491803	2436.852459	74.49180328	2513	1527.196721	925	61	93159
1271.012821	2359.512821	77.53846154	1670	1193.974359	834	78	93130
534.9152542	2299	59.42372881	2531	1578.118644	934	59	93109
2051.296296	2628.580247	88.54320988	1880	1148.555556	712	81	93033
434.0540541	2921.567568	42	3483	2512.648649	1344	37	92968
1363.054054	2601.567568	74	3500	2511.837838	1342	37	92938
890.1304348	2669	75.53623188	2120	1346.014493	821	69	92875
1942.904762	2267.809524	50.53968254	2190	1473.746032	818	63	92846
1403.03125	2698.390625	117.421875	2234	1450.609375	880	64	92839
1789.575	2300.775	15	3291	2317.25	1230	40	92690
1970.034091	824.0113636	139.4772727	1569	1052.25	681	88	92598
1461.208955	2872.029851	51.58208955	1832	1381.895522	959	67	92587
2103.128205	2504.128205	29	3445	2368.871795	1433	39	92386
443.9583333	2594.666667	118	2619	1924.104167	1085	48	92357
2232.012658	2218.873418	134.4936709	1845	1168.987342	737	79	92350
1514.483333	2567.766667	71.46666667	2290	1539.116667	1021	60	92347
1974	2844.169014	48.46478873	2045	1300.577465	790	71	92341
1515.888889	2974.888889	15.27777778	2724	1708.018519	1006	54	92233
2706.136986	2771.794521	156.3561644	2026	1262.931507	768	73	92194
1181.724138	2400	66.39655172	2447	1589.293103	1037	58	92179
2024.225352	2899.295775	45.57746479	1763	1297.394366	875	71	92115
376.2083333	2625.5	38.51388889	1855	1279.027778	864	72	92090
2199.56338	2504.380282	109.5070423	1893	1296.985915	893	71	92086
1632.740741	2395.234568	85.55555556	1918	1136.716049	629	81	92074
2139.086207	2048.810345	93.63793103	1982	1586.344828	1110	58	92008
1950.773333	2934.36	60.64	2124	1226.733333	699	75	92005
1585.481481	2618.185185	27.46296296	2816	1703	911	54	91962
1580.529412	2898.411765	50.2745098	2853	1802.176471	959	51	91911
551.8676471	2686.485294	128.5	2314	1351.426471	707	68	91897
470.7560976	2961.646341	129.5365854	1542	1119.219512	792	82	91776
2266.675676	2231.878378	81.5	1953	1240.175676	707	74	91773
2295.655172	2202.637931	87.55172414	2193	1579.275862	930	58	91598
2105.54902	2106.45098	75.29411765	2832	1795.72549	1047	51	91582
2505.043478	851.9130435	153.5942029	1666	1326.434783	904	69	91524
1700.583333	3131.208333	71.27083333	3120	1906.729167	1117	48	91523
1873.35	2159.975	27	3220	2287.85	1295	40	91514
1477.476923	2770.2	89.6	1928	1407.723077	1026	65	91502
2011.925	2480	34.075	3392	2287.3	1053	40	91492
938.1	2376.22	63.3	2963	1829.44	1101	50	91472
2094.903226	1201.612903	134.3225806	2259	1473.193548	867	62	91338
1738.438356	2705.506849	105.5068493	1860	1251	772	73	91323
1903.948718	460.5641026	140.4615385	1861	1170.435897	728	78	91294
2088.775	918.2	133.5875	1695	1140.6	727	80	91248
1328.144928	3022.782609	107.4202899	2247	1321.898551	718	69	91211
2015.041096	2350.383562	20.54794521	2183	1248.328767	817	73	91128
1045.507246	2833.898551	63.44927536	2133	1318.913043	728	69	91005
2190.05	386.175	151.5375	1722	1137.1875	747	80	90975
1325.852459	2324.803279	60.55737705	2161	1490.901639	878	61	90945
746.8	2891.785714	102.5857143	1818	1299.1	704	70	90937
1841.880597	2519.223881	97.52238806	2156	1356.985075	788	67	90918
1182.459459	2497.216216	79	3523	2456.405405	1502	37	90887
1973.050633	582.2278481	132.4810127	1814	1150	739	79	90850
2041.19403	1567	114.4328358	2008	1354.58209	799	67	90757
1655.2	2707.457143	11	3653	2592.971429	1710	35	90754
1136.333333	2917.333333	119.5873016	1862	1440.396825	796	63	90745
2305.121622	2397.5	110.5135135	1745	1226.189189	789	74	90738
2133.322034	2756.355932	72.30508475	2477	1537.59322	1012	59	90718
522.8333333	2259.2	100.4166667	2353	1511.533333	994	60	90692
839.7758621	2283.982759	75.43103448	2634	1561.689655	890	58	90578
2390.958333	1099.013889	123.4583333	1901	1258.013889	787	72	90577
1670.470588	2513.147059	55.44117647	2009	1331.808824	868	68	90563
1316.122807	2334.280702	90.43859649	2561	1587.192982	886	57	90470
1633.793103	3020.758621	34.43103448	2502	1559.413793	978	58	90446
1269.47619	2323.063492	65.68253968	1879	1434.714286	900	63	90387
2150.28125	2337.515625	107.5625	2187	1412.0625	752	64	90372
1399	2795.413793	5.465517241	2525	1557.689655	937	58	90346
1626.861111	2450.611111	42	3543	2509.583333	1498	36	90345
972.9866667	2360.013333	104.56	1739	1203.853333	792	75	90289
293.9666667	2432.583333	59.43333333	2549	1504.75	842	60	90285
1427.458333	2921.944444	26.52777778	1710	1253.305556	881	72	90238
1382.54	2298.82	59.72	2204	1804.02	1187	50	90201
1709.368421	2867.035088	66.70175439	2107	1582.438596	936	57	90199
731.9411765	2495.392157	62.70588235	2382	1767.27451	1227	51	90131
1764.671642	2872.925373	120.4477612	2321	1344.731343	842	67	90097
2029.776316	620.1842105	157.5131579	1698	1184.921053	756	76	90054
993.754386	2543.035088	58.31578947	2732	1579.421053	853	57	90027
1533.68254	2611	113.4285714	2334	1428	825	63	89964
1564.526316	3170.719298	56.38596491	2452	1577.561404	991	57	89921
807.7272727	2433.348485	78.54545455	2005	1361.409091	929	66	89853
2263.206897	2177.87931	77.39655172	2270	1549.017241	1017	58	89843
2105.550725	1612.42029	116.4927536	2118	1301.956522	822	69	89835
2123.826667	1333.453333	134.5066667	2021	1197.76	704	75	89832
1000.263889	2472.777778	161.4305556	2028	1247.319444	834	72	89807
2067.486842	2057.842105	140.4736842	1984	1181.605263	722	76	89802
1497.210526	2404.45614	61.45614035	2711	1574.807018	968	57	89764
1267.625	2979.5	19.58928571	1990	1602.553571	1044	56	89743
1454.901639	3093.409836	50.42622951	2459	1471.147541	950	61	89740
1582.469388	2871.959184	90.14285714	2806	1831.020408	880	49	89720
2344.277778	847.0972222	121.5555556	1686	1245.430556	749	72	89671
266.1355932	2690.084746	72.61016949	2004	1519.033898	1032	59	89623
2111.608108	224.2432432	134.4054054	2050	1210.878378	734	74	89605
1334.026316	2608.789474	35	3314	2356.368421	1461	38	89542
2154.716049	1941.160494	135.5185185	1716	1105.259259	665	81	89526
960.5	2510.09375	74.59375	1877	1398.625	1012	64	89512
1500.509091	2464.436364	110.6545455	2170	1627.218182	1070	55	89497
763.2641509	2345.735849	73.45283019	2379	1687.075472	1216	53	89415
731.7333333	2571.416667	89.58333333	1939	1489.816667	932	60	89389
2598.745763	665.4745763	109.4067797	2353	1514.779661	876	59	89372
2101.173913	1127.811594	127.5942029	1718	1294.869565	834	69	89346
2050.641975	458.5185185	167.9876543	1534	1102.061728	774	81	89267
754.7027027	2697.486486	67	3377	2412.405405	1347	37	89259
1903.90625	2426.25	88.609375	1859	1394.453125	882	64	89245
581.1428571	2229.792208	168.5324675	1710	1158.480519	772	77	89203
2128.327273	635.6181818	149.2727273	2544	1617.745455	1026	55	88976
2144.380282	2555.661972	96.5915493	1852	1251.704225	707	71	88871
2268.608108	2569.891892	143.5135135	1867	1200.918919	735	74	88868
1378.303571	2472.589286	100.3928571	2560	1586.625	1043	56	88851
1760.910256	2976.24359	121.4615385	1738	1138.833333	747	78	88829
838.8695652	2490.086957	96.17391304	2982	1930.804348	953	46	88817
2160.597015	1667.19403	124.5223881	2021	1325.268657	843	67	88793
1424.150943	2505.528302	92.66037736	2341	1675.339623	936	53	88793
1622.215385	2776.046154	101.4	1938	1365.4	943	65	88751
2086.27027	507.5	159.5675676	1570	1199.054054	861	74	88730
1424.075472	2911.320755	90.37735849	2663	1673.471698	1028	53	88694
1480.138889	2468.611111	20	3360	2463.305556	1497	36	88679
567.3571429	2299.761905	55.16666667	3077	2110.357143	1339	42	88635
775.5	2424.352941	67	3522	2606.323529	1780	34	88615
1300.516129	3018.419355	57.4516129	2192	1429.145161	927	62	88607
239.8823529	2655.602941	53.55882353	2024	1302.970588	744	68	88602
403.3529412	2385.897059	63.48529412	2253	1302.911765	761	68	88598
1130.45614	2356.385965	86.47368421	2698	1553.175439	857	57	88531
765.972973	2628.243243	73	3186	2391.108108	1403	37	88471
250.5609756	2743.463415	45.14634146	3214	2156.512195	1116	41	88417
1507.465753	3213.383562	67.45205479	1912	1211.027397	711	73	88405
2078.295775	1131.197183	165.4929577	1858	1244.478873	769	71	88358
1342.636364	2986.257576	99.42424242	2069	1338.060606	844	66	88312
2140.191781	472.3150685	169.4931507	1714	1209.342466	814	73	88282
1612.230769	2768.153846	10.17948718	3553	2262.051282	1223	39	88220
2132.60274	854.0410959	157.4657534	1805	1207.328767	800	73	88135
1516.8	2397.373333	97.53333333	1901	1175.12	666	75	88134
1582.961538	2598.096154	104.3846154	2648	1694.153846	1039	52	88096
2449.241379	1131	132.7068966	1888	1518.603448	1047	58	88079
2009.097561	522.1707317	173.4268293	1498	1073.487805	685	82	88026
1022.302632	2455.907895	141.4342105	1697	1157.960526	726	76	88005
2044.23913	1395.086957	124.4782609	1455	955.9891304	614	92	87951
2214.647059	2636.870588	172.5176471	1485	1034.658824	557	85	87946
1249.378788	2917.878788	83.54545455	1830	1332.19697	758	66	87925
2228.048387	1457.709677	120.5483871	1920	1416.983871	798	62	87853
1556.140845	2410.422535	46.46478873	1985	1236.830986	810	71	87815
263.8170732	3054.487805	136.5121951	1672	1070.182927	710	82	87755
1169.646154	2957.969231	109.5384615	1805	1349.876923	843	65	87742
1539.320755	2711.981132	20.41509434	2924	1655.075472	989	53	87719
776.8333333	2817.316667	70.41666667	2274	1461.55	887	60	87693
821.0447761	2105.58209	98.55223881	1970	1308.38806	741	67	87662
1331.617647	2584.558824	114.4705882	1827	1288.985294	793	68	87651
464.2272727	2425.742424	50.57575758	1790	1327.560606	789	66	87619
1215.128205	2299.128205	69	3291	2246.282051	1413	39	87605
1393.567568	2794.054054	66	3335	2367.027027	1324	37	87580
2151.930556	2035.041667	147.5972222	1607	1216.319444	745	72	87575
569.6091954	2791.977011	63.96551724	1524	1005.827586	700	87	87507
2143.309859	2492.633803	136.4647887	1873	1232.098592	874	71	87479
1036.02	2501.06	55.72	2365	1747.58	1018	50	87379
1469.5	2711.578947	38.05263158	3406	2299.026316	1056	38	87363
1797.435897	2885.051282	30	3206	2239.333333	1297	39	87334
1892.451613	2658.225806	62.40322581	2297	1407.854839	844	62	87287
1400.186441	3008.694915	51.55932203	2101	1479.389831	916	59	87284
2253.15942	2253	130.5217391	1868	1264.666667	775	69	87262
569.875	2700.535714	60.39285714	2439	1557.857143	934	56	87240
2444.275362	1154.014493	131.4927536	1792	1263.753623	809	69	87199
2048.093333	1863.626667	120.5466667	1640	1162.586667	640	75	87194
1461.791667	2797.375	91	2510	1815.979167	1273	48	87167
1639.703125	2525.984375	87.515625	2176	1361.578125	801	64	87141
1611.25	2496.5	27.15	3368	2177.875	1035	40	87115
2437.209677	1002.435484	147.6612903	1797	1402.741935	1061	62	86970
1884.9375	2569.1875	60.8125	2579	1810.729167	1037	48	86915
747.8947368	2247.789474	73	3231	2286.236842	1512	38	86877
2161.610169	1223.220339	157.4067797	2061	1470.830508	920	59	86779
1519.04918	2626.786885	60.54098361	2132	1422.245902	868	61	86757
406.3170732	2262.304878	121.4390244	1707	1057.768293	648	82	86737
913.5	2244.291667	66.27083333	2860	1806.875	1019	48	86730
1276	2958.076923	105	3121	2223.307692	1434	39	86709
685.7017544	2221.087719	64.50877193	2393	1520.789474	878	57	86685
1945.264706	2430.426471	40.44117647	2201	1274.588235	805	68	86672
1941.65	609.025	155.5125	1653	1083.225	671	80	86658
419.2156863	2696.333333	38.64705882	2471	1697.862745	1166	51	86591
2245.636364	569.8181818	120.469697	1904	1311.818182	843	66	86580
2062.095238	1340.857143	152.4126984	2072	1373.952381	810	63	86559
1762.861538	2624.630769	73.41538462	2237	1330.353846	855	65	86473
1026.967213	2264.196721	59.40983607	2431	1417.42623	813	61	86463
889.4057971	2325.811594	100.4637681	1824	1252.898551	854	69	86450
2327.118644	2287.966102	91.45762712	2461	1465.067797	810	59	86439
2168.269231	2698.74359	77.48717949	1542	1107.371795	677	78	86375
1884.311475	2248.032787	68.57377049	1881	1415.770492	966	61	86362
2305.105263	543.7719298	129.3508772	2243	1514.473684	1000	57	86325
1430.508197	2299.459016	69.59016393	1945	1413.95082	913	61	86251
1812.830189	2492.584906	83.8490566	2101	1627.301887	1052	53	86247
1287.291667	2835	116.4444444	1759	1197.555556	749	72	86224
2138	1694.28	104.26	2413	1723.56	1151	50	86178
2026.65625	2609.578125	125.484375	1973	1346.25	907	64	86160
1624.958333	2906.625	70.70833333	2285	1794.6875	1145	48	86145
672.0571429	2260.428571	78	3493	2460.685714	1530	35	86124
1163.037736	2456.54717	47.30188679	2695	1624.886792	844	53	86119
2660.594595	718.8648649	127.5	1673	1163.72973	836	74	86116
1636	2927.069444	101.5138889	1849	1195.833333	745	72	86100
676.119403	2242.656716	114.4626866	2031	1283.58209	779	67	86000
963.7608696	2416.304348	57.23913043	2858	1868	1102	46	85928
1658.566667	2358.7	67.58333333	2074	1431.683333	954	60	85901
1455.180723	2769.86747	15.40963855	1485	1034.891566	686	83	85896
1498.31746	2565.174603	102.6666667	1788	1363.365079	883	63	85892
2030.7	1552.716667	105.3666667	2211	1431.216667	915	60	85873
1392.982456	2396.070175	76.38596491	2433	1505.789474	893	57	85830
615.8103448	2306.982759	75.39655172	2541	1479.741379	736	58	85825
2047.361702	183.7765957	158.5957447	1366	912.787234	594	94	85802
265.9537037	2418.064815	167.8518519	1080	794.4074074	544	108	85796
636.3018868	2581.773585	50.71698113	2159	1618.264151	1135	53	85768
2252.055556	1967.018519	108.3333333	2426	1588.092593	1073	54	85757
956.5957447	2740	66.29787234	2720	1823.808511	1228	47	85719
1699.212121	2447.121212	96.43939394	2117	1298.075758	818	66	85673
1986.246154	2531.430769	89.56923077	1709	1318.015385	977	65	85671
1620.828125	2733.328125	38.5	1901	1337.921875	736	64	85627
2255.462687	2120.850746	76.6119403	2090	1277.164179	792	67	85570
748.7222222	2412.814815	77.38888889	2601	1583.981481	1024	54	85535
1437.916667	2937.305556	88	3227	2375.638889	1444	36	85523
2314.831169	596.961039	130.5194805	1652	1110.636364	747	77	85519
1507.735849	2541.792453	37.35849057	2548	1613.528302	860	53	85517
2062.308824	2113.323529	93.57352941	1782	1257.205882	836	68	85490
1570.810811	3072.810811	28	3150	2310.351351	1235	37	85483
1537.730159	3018.444444	129.5079365	2318	1356.761905	729	63	85476
582.5081967	2706.885246	48.50819672	2070	1401.065574	841	61	85465
2283.372881	2598.474576	54.66101695	1911	1448.525424	839	59	85463
2340.696429	2406.589286	87.64285714	2024	1526.107143	841	56	85462
786.2	2093.983333	121	2011	1424.25	934	60	85455
1673.947368	3015.921053	114	3178	2248.736842	1213	38	85452
1188.833333	2812.85	146.5666667	1853	1423.5	843	60	85410
969.0952381	2765.31746	142.6031746	1809	1355.206349	829	63	85378
400.2318841	2967.623188	107.4637681	1987	1237.333333	699	69	85376
593.675	2504.725	74	2940	2134.3	1214	40	85372
1550.649123	2420.22807	108.6140351	2151	1496.701754	962	57	85312
2381.645161	517.6290323	140.3225806	1950	1375.919355	880	62	85307
1229.954545	2692.727273	45.20454545	2907	1938.068182	1162	44	85275
891.2686567	2637.462687	120.5223881	1898	1272.41791	722	67	85252
2266.621212	2647.5	66.46969697	2037	1290.712121	804	66	85187
1322.763158	3060.763158	35	3059	2241.026316	1256	38	85159
963.8666667	3051.933333	109.7166667	2079	1419.2	873	60	85152
2472.215385	1046.276923	129.3384615	2003	1309.507692	768	65	85118
1035.623377	2548.571429	153.4935065	1641	1105.103896	689	77	85093
1787.494949	3292.590909	91.36363636	545	429.6616162	348	198	85073
1440.871795	2522.871795	69	3049	2181.153846	1349	39	85065
1325.661017	2473.830508	81.66101695	1965	1441.271186	914	59	85035
555.9675325	3170.766234	168.4805195	819	551.9350649	408	154	84998
1554.015873	2742.507937	99.52380952	1939	1348.936508	843	63	84983
949.1527778	2538.166667	174.5416667	1601	1180.236111	759	72	84977
855.1666667	2879.011905	155.5119048	1726	1011.345238	582	84	84953
1234.06	2912.94	95.8	2221	1698.14	1200	50	84907
902.1714286	2575.828571	141.5714286	1763	1212.614286	723	70	84883
1620.137931	2937.775862	103.3793103	2263	1462.724138	896	58	84838
2278.920635	1699.031746	146.3650794	2121	1344.396825	806	63	84697
1632.955556	2638.688889	63	2443	1881.866667	1280	45	84684
2239.855263	279.6052632	161.4342105	1708	1114.065789	745	76	84669
2041.987013	2155.077922	90.48051948	1637	1099.584416	696	77	84668
2060.051724	2199.155172	86.4137931	2382	1459.293103	799	58	84639
1324.824561	2555.666667	68.43859649	2504	1483.912281	917	57	84583
1987.08	1035.626667	141.52	1752	1126.84	649	75	84513
717.6166667	2437.566667	168.3333333	2055	1408.066667	909	60	84484
1531.037736	3076.792453	24.32075472	2484	1593.54717	1050	53	84458
1247.516667	2401.716667	47.65	2041	1407.633333	901	60	84458
2275.136986	2710.657534	102.4657534	1939	1156.753425	638	73	84443
1435.24	2611.64	56.74	2213	1688.78	1079	50	84439
1445.16129	2785.435484	15.43548387	2039	1361.032258	909	62	84384
2072.157895	1401.421053	112	3005	2220.578947	1270	38	84382
254.1666667	2661.346154	40.51282051	1687	1081.435897	748	78	84352
1669.552239	2629.955224	106.4925373	1937	1258.731343	758	67	84335
1581.015625	2967.609375	67.4375	1964	1317.671875	912	64	84331
2227.271186	1661.186441	107.559322	1938	1428.847458	922	59	84302
680.046875	2216.625	153.625	1714	1317.109375	938	64	84295
829.0144928	2994.869565	142.4057971	1936	1221.463768	748	69	84281
796.9772727	2597.931818	54.13636364	2833	1915.090909	1072	44	84264
1617.875	2566.234375	8.546875	1871	1316.203125	734	64	84237
803.4651163	2494.604651	72.25581395	2852	1957.372093	1347	43	84167
1587.025641	2999.410256	40.07692308	3140	2157.717949	1337	39	84151
1029.47561	3052.585366	112.5365854	1363	1025.780488	668	82	84114
1077.5	2441.6	150.3857143	1903	1201.457143	753	70	84102
1305.314286	2915.171429	33.47142857	1833	1201.371429	744	70	84096
986.7169811	2201.415094	92.39622642	2546	1586.679245	989	53	84094
1619.333333	2567.307692	78	3124	2155.923077	1289	39	84081
1380	2785.5	41	3176	2211.026316	1104	38	84019
806.7272727	2636.163636	124	2117	1527.581818	1009	55	84017
1575.296875	3137.859375	84.453125	2248	1312.640625	840	64	84009
1507.531915	2406.808511	53.25531915	2801	1785.723404	899	47	83929
1513.785714	2513.142857	60.78571429	2675	1997.928571	1391	42	83913
348.5737705	2194.557377	70.44262295	2218	1375.606557	822	61	83912
1281.581081	2392.135135	90.55405405	1754	1133.743243	778	74	83897
1770.041667	2676.229167	116	2504	1746.833333	1114	48	83848
824.7837838	2723.148649	151.5540541	1577	1133.027027	705	74	83844
2078.106061	1824.621212	138.3787879	2037	1269.833333	818	66	83809
1075.921053	2511.447368	76.5	1667	1102.605263	733	76	83798
1585.836735	2425.510204	81.26530612	2720	1710.102041	960	49	83795
682.9428571	2307.657143	59	3198	2393.942857	1259	35	83788
2663.445946	582.1756757	134.3918919	1560	1132.027027	759	74	83770
1127.153846	2841.246154	152.4153846	1972	1288.753846	732	65	83769
700.84	2224.626667	146.5466667	1593	1116.906667	759	75	83768
844.4893617	2422.106383	58.31914894	2879	1781.06383	905	47	83710
1679.076923	2757.980769	78.23076923	2418	1609.75	923	52	83707
1004.101695	2704.186441	75.52542373	2159	1417.389831	828	59	83626
2265.310345	2185.413793	93.36206897	2168	1441.413793	917	58	83602
1058.321429	2434.660714	83.44642857	2190	1491.607143	1007	56	83530
613.9649123	2565.45614	72.35087719	2066	1465.368421	974	57	83526
1970.411765	2340.338235	159.6323529	1620	1227.720588	824	68	83485
1874.774194	2546.370968	116.4516129	1986	1345.887097	866	62	83445
2071.382353	1211.735294	147.5147059	1785	1226.617647	697	68	83410
1381.822222	3043.311111	58.24444444	2869	1853.244444	900	45	83396
1952.171429	3140.542857	94.55714286	1703	1191.071429	717	70	83375
1268.802817	2461.957746	63.53521127	1733	1174.183099	745	71	83367
592	2526.542373	48.52542373	2262	1412.949153	951	59	83364
2073.894737	639	131.3333333	2247	1461.982456	973	57	83333
1312.85	2677.325	83	2855	2082.5	924	40	83300
2078.888889	2171.652778	107.4583333	1736	1156.083333	594	72	83238
1992.486842	2446.092105	106.5526316	1433	1095.092105	742	76	83227
1164.397059	2497.985294	119.5294118	1788	1223.735294	790	68	83214
799.40625	2673.796875	95.46875	2094	1299.75	831	64	83184
1549.540984	2279.508197	63.47540984	2161	1363.57377	894	61	83178
767.1126761	2731.366197	127.5633803	1511	1171.492958	800	71	83176
421.9746835	3190.151899	159.5189873	1454	1052.632911	706	79	83158
1779.26087	2307.362319	63.57971014	1919	1204.898551	776	69	83138
1366.971014	2728.971014	129.4637681	1934	1204.73913	661	69	83127
2307.253521	2579.267606	111.5774648	1585	1170.478873	725	71	83104
1568.584615	2529.046154	50.53846154	1995	1278.123077	791	65	83078
1902.242857	2515.428571	18.54285714	1616	1186.414286	759	70	83049
420.9014085	2384.211268	100.5070423	1729	1169.704225	680	71	83049
2238.597015	1802.208955	108.4477612	1826	1239.432836	763	67	83042
1456.363636	2859.212121	20	3346	2515.272727	1369	33	83004
2665.414286	2857.628571	185.3714286	1865	1185.685714	720	70	82998
2133.55	2709.975	169.45	1425	1036.7125	685	80	82937
1450.869565	2843	59.23913043	2856	1802.543478	897	46	82917
2376.118421	2669.671053	146.5131579	1639	1090.736842	720	76	82896
1728.472973	2421.851351	35.43243243	1728	1119.743243	729	74	82861
1855.986667	2995.72	103.52	1646	1104.386667	614	75	82829
1413.8	3026.075	104	2896	2070.175	1306	40	82807
582.85	2241.716667	97.18333333	2000	1379.95	846	60	82797
1080.914894	2467.829787	73.19148936	2738	1761.531915	892	47	82792
2405.019608	618.0588235	174.254902	2306	1623.254902	1102	51	82786
941.1276596	2737.191489	55.74468085	2337	1761.170213	1215	47	82775
721.1147541	2151.754098	161.3606557	2068	1356.57377	861	61	82751
670.7460317	2946.047619	88.31746032	2002	1313.301587	830	63	82738
2096.90625	1711.078125	94.625	1615	1292.359375	861	64	82711
1411.166667	3118.666667	26	2863	1969.02381	1220	42	82699
2194.916667	611.4833333	124.6	1961	1378.2	885	60	82692
1924.616667	2407.583333	57.45	2239	1378.183333	901	60	82691
2154.3	2582.114286	101.5571429	1612	1181.228571	724	70	82686
2103.229508	2301.180328	88.6557377	1807	1355.459016	848	61	82683
1828.467532	2898.558442	35.53246753	1504	1073.12987	702	77	82631
900.6851852	2768.5	87.62962963	2016	1529.851852	878	54	82612
1268.307692	2739.897436	22	3016	2117.333333	1321	39	82576
1974.276923	2617.753846	129.6	1583	1268.538462	907	65	82455
2376.146341	1084.682927	130	2732	2011.04878	1433	41	82453
1692.849057	2671.377358	114.3584906	2316	1555.45283	1040	53	82439
2287.846154	2470.096154	86.23076923	2769	1584.807692	845	52	82410
2023.69697	1634.969697	120.469697	1905	1247.848485	766	66	82358
1196.370968	2573.387097	47.62903226	1777	1328.080645	903	62	82341
2356.573529	2338.205882	101.7647059	1769	1210.838235	792	68	82337
778.6071429	2635.232143	145.625	2127	1470.107143	949	56	82326
2484.222222	1093.388889	136.6666667	2110	1524.537037	911	54	82325
2296.352113	703.5915493	127.4929577	1937	1159.295775	819	71	82310
2331.8	688.3066667	165.4933333	1543	1097.36	714	75	82302
363.7460317	2977.984127	62.38095238	1863	1306.365079	773	63	82301
501.1621622	2132.27027	78	3131	2224.189189	1506	37	82295
2091.12963	2292.018519	62.64814815	1836	1523.203704	1092	54	82253
2264.115385	2343.057692	74.75	2037	1581.326923	1089	52	82229
2402.1375	885.9625	164.525	1331	1027.8125	681	80	82225
1372.175676	2570.864865	131.4459459	1623	1110.905405	722	74	82207
1848.384615	2356.846154	13.46153846	1966	1264.661538	852	65	82203
2328.285714	1074.767857	162.1964286	2262	1467.321429	864	56	82170
2004.492958	3116.295775	115.5070423	1771	1157.098592	644	71	82154
1549.194444	2597.277778	5.444444444	1750	1140.861111	689	72	82142
2228.175439	2353.280702	144.3157895	2436	1440.473684	766	57	82107
1196.528302	2603.849057	119.6792453	2007	1548.056604	990	53	82047
1450.269231	2971.461538	16.65384615	1957	1577.307692	1195	52	82020
1935.915493	2715.464789	44.52112676	1774	1155.197183	663	71	82019
1554.52	2314.4	58.4	2692	1640.26	866	50	82013
1469.259259	2871.185185	124.7037037	1944	1518.666667	1012	54	82008
2219.764706	1117.367647	131.4705882	1829	1205.985294	654	68	82007
572.1666667	2547.347222	96.52777778	1702	1138.569444	676	72	81977
276.4714286	2488.628571	34.42857143	1856	1170.842857	703	70	81959
1262.868421	2974.513158	40.52631579	1692	1078.342105	624	76	81954
1123.384615	2474.323077	104.4461538	1949	1260.661538	849	65	81943
1425.537313	2773.074627	15.41791045	1747	1222.686567	833	67	81920
1138.060606	2531.333333	61	3589	2481.545455	1445	33	81891
1380.957746	2747.859155	126.5070423	1591	1152.901408	673	71	81856
1006.028571	2770.614286	81.51428571	1609	1169.214286	757	70	81845
2529.253521	778.5915493	134.6056338	1565	1152.732394	696	71	81844
2144.677966	410.9322034	114.3898305	2002	1387	987	59	81833
1616.215385	2897.953846	131.5692308	1801	1258.246154	767	65	81786
2385.056338	1423.605634	149.6197183	1769	1151.802817	711	71	81778
378.1090909	2642.254545	109.3272727	2129	1486.6	962	55	81763
1022.034483	2545.448276	66.60344828	1905	1409.706897	832	58	81763
2121.064516	1636.870968	108.5	2137	1318.467742	789	62	81745
1301.632653	2981.714286	93.26530612	2628	1668.081633	915	49	81736
2425.75	941.4411765	157.3676471	1718	1201.808824	763	68	81723
810.4310345	2347.034483	81.39655172	2253	1408	829	58	81664
1982.616667	2214.716667	71.43333333	2026	1361.033333	928	60	81662
1501.188679	2576.679245	107.6792453	2124	1539.396226	967	53	81588
2046.546875	2374.390625	124.640625	1659	1274.78125	865	64	81586
2095.41791	384.2985075	164.5820896	1571	1217.537313	922	67	81575
303.5357143	2636.339286	74.26785714	2218	1456.553571	855	56	81567
1588.16129	2462.935484	75.41935484	2159	1315.548387	836	62	81564
454.5079365	2358.68254	85.42857143	2218	1294.285714	790	63	81540
845.2463768	2251.768116	101.5362319	1886	1181.695652	662	69	81537
466.754386	2339.912281	88.33333333	2177	1430.210526	874	57	81522
2070.157895	2323.789474	15	2975	2144.710526	1312	38	81499
597.0769231	2276.892308	141.4923077	1998	1253.661538	820	65	81488
1747.862069	2491.862069	100.362069	2282	1404.793103	912	58	81478
2315	2555.918919	80.45945946	1718	1100.405405	723	74	81430
1710.340426	2343.851064	55	2422	1732.446809	979	47	81425
1467.826087	3151.847826	58.26086957	2959	1769.217391	898	46	81384
1947.586667	2106.186667	161.5466667	1527	1085.12	697	75	81384
2492.957143	758.0714286	140.5714286	1663	1162.585714	756	70	81381
2404.391304	2338.586957	99.48913043	1299	884.3369565	561	92	81359
1025.792453	2361.830189	87.28301887	2356	1534.603774	916	53	81334
2220.666667	2146.263158	108.4035088	2538	1426.701754	756	57	81322
1368.309524	2804.047619	59.88095238	2502	1935.52381	1374	42	81292
1489.65	2521.483333	76.48333333	2142	1354.783333	774	60	81287
777.3287671	2403.493151	90.60273973	1505	1113.219178	724	73	81265
1508.854545	2500.745455	18.36363636	2394	1477.454545	889	55	81260
435.3770492	3078	77.63934426	1896	1332.098361	838	61	81258
1475.916667	2879.75	10	2943	2255.75	1310	36	81207
1460.615385	2369.096154	38.34615385	2412	1561.346154	910	52	81190
1255.921875	2844.546875	141.546875	1701	1268.484375	819	64	81183
204.3170732	2490.853659	52	2675	1979.268293	1140	41	81150
550.2903226	2685.516129	75.5	2119	1308.596774	746	62	81133
2136.964286	1809.410714	102.3214286	2130	1448.625	863	56	81123
1926.772727	3000.5	91.53030303	1720	1228.878788	812	66	81106
1074.153846	2746.333333	97	2831	2079.564103	1312	39	81103
799.4888889	2495.911111	77.33333333	2822	1802.222222	1053	45	81100
1306.160714	2711.928571	116.7142857	1920	1448.053571	1042	56	81091
732.9692308	2966.307692	125.4461538	1865	1246.861538	812	65	81046
1295.925	2552.8	26	2856	2025.475	1261	40	81019
681.575	2437.95	68	2747	2025.35	1400	40	81014
1021.288136	2259.491525	84.42372881	2138	1372.830508	923	59	80997
1634.057143	3001.442857	59.52857143	1938	1156.614286	668	70	80963
1309.333333	2644.186667	100.36	1556	1079.16	638	75	80937
2037.171429	2802.771429	116.5285714	1766	1156.085714	756	70	80926
1365.5	3088.5	47	3057	2379.941176	1498	34	80918
629.2597403	2304.688312	178.5714286	1545	1050.766234	686	77	80909
2041.766234	2378.688312	15.53246753	1670	1050.324675	638	77	80875
884.3731343	2521.402985	91.53731343	1687	1206.597015	804	67	80842
1483.780822	2989.561644	109.4520548	1906	1107.342466	665	73	80836
2525.721519	2836.64557	124.443038	1487	1023.063291	642	79	80822
2247.580247	2675.888889	58.55555556	1472	997.308642	609	81	80782
2225.220779	272.6753247	151.987013	1356	1049.012987	716	77	80774
1675.507937	2710.68254	95.57142857	1851	1280.888889	753	63	80696
513.2022472	2881.247191	149.5280899	1298	906.2247191	627	89	80654
1558.191011	2507.58427	56.59550562	1296	906.011236	617	89	80635
1901.619048	2237.619048	68.14285714	2712	1919.761905	1005	42	80630
2337.479452	2698.191781	100.5616438	1510	1104.246575	718	73	80610
1655.614035	3000.175439	125.3859649	2420	1413.912281	871	57	80593
1543.550725	2376.898551	91.47826087	1990	1167.521739	657	69	80559
1659.067797	2851.305085	93.59322034	1806	1365.050847	807	59	80538
1387.903226	2801.951613	71.53225806	2062	1298.741935	722	62	80522
1085.372881	2603.355932	116.440678	2231	1364.237288	807	59	80490
1533.759259	2848.055556	41.77777778	2083	1490.148148	1063	54	80468
1512.146667	2760.266667	100.52	1652	1072.493333	788	75	80437
2290.292308	2139.169231	94.56923077	1817	1237.353846	743	65	80428
2118.27451	2060.392157	87.35294118	2552	1575.745098	884	51	80363
1650.785714	3023.9	76.5	1707	1147.971429	647	70	80358
2159.85	489.1666667	118.3666667	2052	1338.966667	874	60	80338
1449.916667	2479.361111	51	3194	2231.555556	1222	36	80336
1157.076923	2352.923077	81.71153846	1939	1544.557692	1021	52	80317
529.0263158	2923.921053	76.47368421	1579	1056.789474	650	76	80316
1262.732143	2433.732143	67.69642857	1856	1434.196429	970	56	80315
484.0597015	2747.671642	74.56716418	1836	1198.149254	761	67	80276
2126.91358	1264.160494	144.5555556	1342	990.5555556	615	81	80235
2169.106061	2841.80303	157.4393939	1882	1215.454545	756	66	80220
1092.928571	2703.5	120.1190476	2607	1909.97619	1249	42	80219
2137.315789	1711.684211	99.66666667	1851	1407.22807	930	57	80212
936.5967742	2765	142.3870968	1879	1293.629032	897	62	80205
1626.102041	2608.469388	128.7346939	2029	1636.755102	1140	49	80201
2199.377358	1910.245283	141.2830189	2230	1512.830189	931	53	80180
2575.962025	2859.886076	121.4936709	1446	1014.810127	685	79	80170
2334.471429	1436.4	148.5142857	1619	1145.114286	717	70	80158
623.6271186	2613.559322	174.2542373	1753	1358.372881	1045	59	80144
2073.26087	2647.434783	93.52173913	1694	1161.492754	697	69	80143
1845.837838	2308.432432	89	3019	2165.567568	1336	37	80126
1859.909091	2732.151515	101.4848485	1906	1213.939394	786	66	80120
2358.156627	456.0722892	137.4939759	1418	964.5301205	649	83	80056
2562.043478	2994.623188	158.5217391	1809	1159.985507	770	69	80039
2241.6	1768.614286	148.4714286	1725	1143.4	718	70	80038
1512.027778	2378.083333	24	3139	2223.027778	1377	36	80029
1938.701493	460.9253731	121.3880597	1819	1194.268657	747	67	80016
1481.714286	2945.342857	128.4428571	1768	1142.814286	691	70	79997
2542.338235	841.7352941	136.6176471	1611	1176.191176	800	68	79981
2085.147541	2238.819672	115.5901639	1762	1310.04918	725	61	79913
2143.173333	2153.426667	105.5333333	1525	1065.493333	652	75	79912
2130.385965	1524.824561	120.6140351	1932	1401.929825	864	57	79910
2137.596774	2496.467742	105.6451613	1648	1288.709677	751	62	79900
1816.552239	2596.985075	120.6119403	1641	1192.164179	800	67	79875
1536.144928	2891.956522	75.31884058	1929	1156.869565	660	69	79824
1044.229508	2348.180328	92.40983607	2080	1308.47541	770	61	79817
2268.643836	2756.69863	116.4246575	1525	1093.109589	639	73	79797
734.7663551	2587.850467	107.2242991	1107	745.7102804	506	107	79791
1886.405797	617.1449275	146.4637681	1817	1156.043478	735	69	79767
1543.75	2586.020833	65.66666667	2059	1660.8125	1031	48	79719
2104.666667	2432.017544	49.35087719	2209	1397.701754	897	57	79669
719.2337662	2217.116883	122.5064935	1539	1034.519481	707	77	79658
1891.226415	2482.339623	17.67924528	1967	1502.471698	982	53	79631
1861.6875	3044.609375	93.515625	2104	1244.078125	768	64	79621
2383.987013	650.5584416	162.5194805	1480	1033.662338	718	77	79592
2143.493506	2321.077922	95.54545455	1792	1033.636364	633	77	79590
2133.735294	1992.529412	111.4264706	1842	1170.25	765	68	79577
1478.292683	2817.02439	113.0487805	2877	1940.731707	1128	41	79570
2300.84	831.72	125.48	1435	1060.92	734	75	79569
2000.506667	315.32	127.5066667	1600	1060.706667	741	75	79553
1450.585366	3139.829268	80	2872	1939.902439	1089	41	79536
2717.168831	2879.74026	157.4675325	1509	1032.74026	692	77	79521
529.8648649	2727.621622	45.97297297	2852	2149.027027	1499	37	79514
902.5535714	2605.75	81.32142857	2302	1419.696429	803	56	79503
1201.181818	2673.527273	119.4545455	2253	1445.436364	934	55	79499
1616.537037	2606.5	106.6851852	1884	1472.055556	1071	54	79491
2218.869565	1765.391304	117.5797101	1752	1152	657	69	79488
1850.294118	2732.5	120.5	1555	1168.720588	694	68	79473
2345.705882	2913.5	142.4705882	1842	1168.161765	747	68	79435
2561.735849	562.8301887	129.2264151	2286	1498.641509	970	53	79428
584.8933333	2937.186667	100.4933333	1578	1058.986667	750	75	79424
1699.377049	2736.459016	135.5409836	1832	1301.983607	847	61	79421
924.015625	2342.703125	143.59375	1598	1240.640625	829	64	79401
983.2121212	2409.787879	64	3229	2403.424242	1515	33	79313
1391.74	2568.9	109.6	2085	1586.1	847	50	79305
2117.619048	2278.206349	141.4126984	2061	1258.190476	808	63	79266
1915.469136	375.2098765	139.4444444	1631	978.5061728	532	81	79259
808.4626866	2452.432836	131.4925373	1589	1182.731343	737	67	79243
2188.929825	1406.157895	122.3684211	2144	1390	909	57	79230
1582.043478	2657.717391	66.2173913	2427	1722.152174	923	46	79219
680.8727273	2746	142.7090909	1872	1440.272727	871	55	79215
2484.981132	720.7924528	168.6415094	2005	1494.415094	1014	53	79204
823.4698795	2889.144578	144.5301205	1325	953.9036145	609	83	79174
2029.563636	2256.018182	72.70909091	1995	1439.090909	935	55	79150
2383.303571	798.5535714	141.25	2076	1413.267857	896	56	79143
1811.803922	2677.019608	120.2352941	2362	1551.686275	910	51	79136
801.0869565	2191.246377	74.50724638	1816	1146.246377	654	69	79091
2047.095238	2664.142857	67.46031746	2156	1255.333333	779	63	79086
1162.15493	2864.577465	60.54929577	1640	1113.690141	705	71	79072
1445.986842	2575.276316	90.40789474	1413	1040.118421	646	76	79049
2584.675676	2555.621622	163.3783784	1619	1067.932432	719	74	79027
1397.293103	2609.896552	129.6206897	1786	1362.37931	900	58	79018
2148.525424	1957.305085	95.25423729	1969	1338.949153	843	59	78998
2189.275	1242.0875	160.575	1275	987.4125	698	80	78993
2536.473684	803.8070175	153.3157895	2030	1385.491228	1000	57	78973
1837.538462	2433.307692	73.40384615	2442	1518.615385	948	52	78968
2249.615385	573.4358974	175.2564103	1387	1012.115385	748	78	78945
2454.68254	871.4761905	136.4126984	1865	1253.095238	812	63	78945
969.7164179	2390.910448	69.52238806	1855	1178.074627	829	67	78931
1777.698113	2728.45283	108.5849057	2207	1489.150943	968	53	78925
2016.542857	2785.628571	129.3714286	1816	1127.4	644	70	78918
1990.402597	486.5584416	164.5974026	1377	1024.87013	742	77	78915
2134.106667	3148.88	115.4666667	1555	1052.12	629	75	78909
1073.666667	2483.033333	129.65	1627	1314.966667	860	60	78898
1682.62963	2515.37037	99.37037037	2176	1461.037037	985	54	78896
1218.329787	2931.595745	111.5531915	1173	839.287234	532	94	78893
1784.945205	3213.082192	102.6438356	1502	1080.150685	700	73	78851
577.1911765	2283.852941	85.45588235	1995	1159.514706	704	68	78847
2046.594595	2838.486486	68	2964	2130.405405	1237	37	78825
2188.213333	2680.44	160.56	1648	1050.853333	742	75	78814
504.0116279	2815.593023	140.5232558	1505	916.4069767	608	86	78811
1181.596774	2853.258065	141.6290323	1617	1270.887097	784	62	78795
1689.5	2611.652174	39.30434783	2796	1712.76087	956	46	78787
759.0517241	2163.896552	126.5689655	1671	1358.310345	921	58	78782
789.6862745	2643.54902	130.3137255	2245	1544.568627	1037	51	78773
703.6329114	3078.481013	151.4556962	1519	996.4303797	681	79	78718
699.0833333	2806.277778	163.4583333	1642	1093.208333	696	72	78711
503.7313433	2468.850746	129.3880597	1748	1174.731343	794	67	78707
2316.925926	564.9259259	121.4938272	1453	971.691358	651	81	78707
1189.014925	2980.328358	106.6268657	1464	1173.462687	732	67	78622
2071.266667	1280.766667	137.2833333	1977	1310.066667	877	60	78604
2070	1564.60274	106.5205479	1568	1076.630137	715	73	78594
1581.05	2618.216667	108.4166667	1932	1309.566667	756	60	78574
2201.184211	2647.789474	44.46052632	1582	1033.802632	671	76	78569
1429.233766	2831.727273	30.55844156	1492	1020.363636	709	77	78568
1869.410256	2251.282051	56	2883	2014.076923	1178	39	78549
2099	2827.483871	106.5967742	1790	1266.516129	760	62	78524
2557.318182	725.4393939	164.4393939	1798	1189.621212	804	66	78515
1335.73913	2852.413043	79.30434783	2796	1706.847826	999	46	78515
2077.527778	699.0833333	155.4861111	1720	1090.263889	639	72	78499
1341.086957	2469.913043	38.80434783	2205	1706.5	1175	46	78499
2202.2	483.15	111.35	2029	1308.133333	829	60	78488
1955.268293	2194.768293	88.51219512	1411	956.9878049	621	82	78473
1417.340909	2590.931818	106	2429	1782.795455	1200	44	78443
370.2830189	2096.132075	87.24528302	2110	1479.716981	900	53	78425
2381.507463	324.7462687	149.4029851	1757	1170.179104	736	67	78402
2085.793651	2134.126984	101.5714286	1592	1244.412698	919	63	78398
471.2698413	2141.888889	71.46031746	1996	1244.380952	847	63	78396
1785.263889	2648.25	101.5277778	1657	1088.569444	676	72	78377
2142.88	2278.08	71.74	2168	1567.36	979	50	78368
2158.694118	2391.611765	95.56470588	1356	921.9294118	667	85	78364
2246.851351	1288.702703	151.5	1698	1058.72973	642	74	78346
2312.036145	2268.096386	112.5180723	1395	943.6746988	608	83	78325
1703.478873	2393.521127	88.52112676	1607	1103.15493	613	71	78324
1869.012821	3063.282051	132.474359	1607	1004.153846	584	78	78324
1742.9	2592.1125	45.5375	1482	978.8375	625	80	78307
2154.939394	1445.681818	129.5909091	1608	1185.030303	722	66	78212
408.0985915	3047.450704	120.6056338	1576	1101.450704	661	71	78203
1420.296875	2990.046875	95.640625	1765	1221.859375	789	64	78199
518.2531646	2462.594937	151.5189873	1502	989.721519	568	79	78188
1323.071429	2864.690476	61.14285714	2639	1861.142857	1112	42	78168
2115.916667	2366.888889	43.5	1776	1085.222222	682	72	78136
1584.097561	2714.707317	14	2779	1904.95122	1155	41	78103
836.2	2623.963636	91.4	2130	1419.890909	879	55	78094
411.1587302	2119.47619	81.55555556	1613	1239.206349	752	63	78070
2011.969231	2040.046154	163.6307692	1586	1200.969231	805	65	78063
2211.507937	651.3333333	151.6190476	1601	1239.095238	842	63	78063
875.1346154	2789.115385	139.25	2239	1501.115385	892	52	78058
867.1343284	2416.597015	92.49253731	1855	1164.746269	795	67	78038
376.1388889	2456.611111	91	2801	2167.138889	1554	36	78017
1009.615385	2442	113.25	2256	1499.673077	833	52	77983
2238.62069	639.7413793	137.6896552	1758	1344.206897	951	58	77964
1515.513514	2905.972973	38	3116	2106.837838	1254	37	77953
1584.540541	2752.567568	67	2997	2106.756757	1113	37	77950
2124.222222	2376.291667	120.4722222	1588	1082.291667	748	72	77925
604.362069	3155.344828	121.2586207	2035	1343.465517	835	58	77921
1349.805556	2878.472222	125.1111111	2937	2164.166667	1294	36	77910
693.0322581	2118.854839	128.3548387	1965	1256.483871	763	62	77902
2038.709091	1623.018182	109.5818182	1825	1416.2	765	55	77891
908.0263158	2455.210526	68	2771	2049.710526	1203	38	77889
2748.494253	3004.678161	147.5977011	1150	894.8735632	647	87	77854
1402.555556	2850.166667	54	3122	2162.111111	1306	36	77836
2626.191781	553.4109589	142.3835616	1594	1066.178082	684	73	77831
1157.227273	2936.984848	98.54545455	1600	1178.878788	788	66	77806
1680.891892	2845.027027	76	3005	2102.864865	1124	37	77806
1518.075	2675.95	68	2620	1944.85	1322	40	77794
1124.87931	2782.189655	77.46551724	1970	1340.948276	991	58	77775
1378.975	2739.325	85	2735	1944.375	1242	40	77775
2427.35	2532.1125	140.55	1535	971.6375	558	80	77731
2441.978261	617.3695652	164.25	1234	844.7173913	516	92	77714
2087.133333	394.24	121.4666667	1491	1035.666667	650	75	77675
1067.1875	2396.5	116.59375	1631	1213.4375	709	64	77660
1572.619048	2398.785714	66.9047619	2514	1848.547619	1129	42	77639
1375.149254	2692.238806	110.5373134	1606	1158.537313	772	67	77622
1999.070423	1240.309859	148.4929577	1723	1093.169014	658	71	77615
2185.780822	737.8356164	128.5890411	1538	1062.863014	727	73	77589
2058.383333	2831.316667	59.6	1683	1293.116667	759	60	77587
1715.717949	3108.102564	53	2781	1989.282051	1043	39	77582
1833.21875	2515.828125	130.421875	1880	1212.140625	738	64	77577
630.5853659	2737.829268	130	2445	1891.829268	1200	41	77565
1844.103448	2397.344828	91.34482759	2276	1337.224138	691	58	77559
1360.661538	2677.276923	88.44615385	1918	1192.646154	696	65	77522
2156.236842	986.25	143.5789474	1303	1019.644737	746	76	77493
1518.655172	2654	64.60344828	2063	1335.896552	791	58	77482
1140.217391	2645.521739	88.80434783	2286	1683.826087	1068	46	77456
1070.765957	2415.361702	58.76595745	2163	1647.617021	1045	47	77438
2394.75641	1006.410256	149.474359	1457	992.4487179	581	78	77411
2185.981481	2273.555556	77.68518519	1930	1433.5	919	54	77409
2012.12963	2470.018519	113.2592593	2213	1433.240741	812	54	77395
438.1578947	2857.605263	151.4736842	1572	1018.263158	603	76	77388
2053.958333	2907.055556	129.375	1655	1074.791667	717	72	77385
2399.779221	651.7532468	138.5064935	1444	1004.935065	653	77	77380
1659.753846	2746.523077	54.53846154	1716	1189.984615	666	65	77349
1493.310345	2651.586207	60.43103448	2069	1333.362069	875	58	77335
587.6166667	2818.416667	114.6333333	1713	1288.9	807	60	77334
1768	2670.402985	91.46268657	1896	1154.208955	713	67	77332
1626.597765	3246.212291	71.46927374	518	431.9273743	365	179	77315
1982.558824	2600.794118	32	3241	2272.823529	1285	34	77276
828.440678	2232.745763	68.42372881	2078	1309.423729	832	59	77256
1755.3	2525.44	102.72	2067	1545.06	984	50	77253
1512.489796	2983.877551	12.32653061	2357	1576.306122	827	49	77239
1524.567568	2311.054054	78	2933	2087.081081	1289	37	77222
888.2352941	2863.882353	152.5882353	1510	1134.661765	806	68	77157
1489.140351	3025.403509	34.63157895	1751	1353.596491	871	57	77155
1730	2989	43	2913	2084.27027	1189	37	77118
2288.105263	2096.929825	82.66666667	1914	1352.894737	930	57	77115
604.6060606	2588.348485	95.66666667	1494	1168.136364	698	66	77097
1705.307692	2765.576923	94.63461538	1933	1482.096154	982	52	77069
920.7924528	2540.735849	54.32075472	2203	1454	941	53	77062
789.7272727	2159.727273	141.3272727	2099	1401.036364	910	55	77057
1864.5	2307.166667	98	2682	2140.25	1415	36	77049
1024.802632	2434.631579	167.4736842	1545	1013.776316	618	76	77047
2076.730159	2409.920635	133.5873016	1583	1222.666667	794	63	77028
1687.440678	3050.694915	93.33898305	2059	1305.542373	815	59	77027
2701.597561	2665.817073	143.5	1444	939.304878	652	82	77023
948.0652174	2527.021739	98.32608696	2434	1674.282609	1060	46	77017
2157.831325	2302.457831	144.4457831	1533	927.8674699	611	83	77013
2146.553191	2467.93617	63.74468085	2055	1637.340426	966	47	76955
642.7205882	2501.573529	163.5441176	1486	1131.426471	737	68	76937
1271.135593	3103.966102	103.4237288	2125	1302.983051	740	59	76876
1290.431034	2885.741379	103.4137931	2013	1325.275862	809	58	76866
2338.962025	2250.886076	112.5316456	1548	972.6962025	592	79	76843
327.7368421	2779.54386	52.68421053	1845	1347.982456	794	57	76835
2142.890625	530.265625	158.5625	1586	1200.34375	698	64	76822
1862.955556	2936.688889	31	2419	1706.933333	1026	45	76812
1057.595238	2396.738095	60.23809524	2667	1828.619048	968	42	76802
2219.967213	1025.409836	165.704918	1642	1258.803279	866	61	76787
2087.59375	2014.1875	113.625	1699	1199.703125	682	64	76781
333.9285714	2564.214286	33.97619048	2683	1827.619048	1169	42	76760
359.35	2849.25	95.5375	1422	959.2625	616	80	76741
1863.517857	2562.875	100.3392857	2063	1370.321429	905	56	76738
447.8301887	2947.45283	59.32075472	2288	1447.622642	854	53	76724
403.7272727	2513.170455	142.4659091	1147	871.8409091	582	88	76722
1560.724138	2343	59.56896552	2114	1322.431034	833	58	76701
2171.022727	1667.863636	111.1590909	2617	1742.75	928	44	76681
2090.345455	2305	107.7272727	1895	1393.690909	821	55	76653
1104.824324	2852.891892	131.527027	1488	1035.594595	725	74	76634
1394.72093	2324.023256	66.74418605	2305	1781.581395	1065	43	76608
671.8611111	2575.611111	72	2979	2127.388889	1260	36	76586
2164.046512	2186.627907	92.74418605	2196	1780.744186	1296	43	76572
1458.875	2846.6	84	2762	1914.15	1077	40	76566
959.6973684	2607.644737	76.77631579	1287	1007.381579	657	76	76561
2180.072289	360.9277108	167.4939759	1318	922.1927711	625	83	76542
2608.054545	819.8	136.2909091	2031	1391.254545	969	55	76519
1421.238806	2318.238806	46.52238806	1702	1141.761194	730	67	76498
882.3939394	2466.712121	107.5	1809	1159.015152	637	66	76495
1952.618182	3040.709091	96.4	2300	1390.690909	830	55	76488
677.5789474	2277.105263	96.63157895	1894	1341.807018	854	57	76483
1365.84375	2903.375	18	3321	2390	1554	32	76480
1296.462687	3018.044776	89.64179104	1459	1140.850746	762	67	76437
2686.851351	693.9324324	142.527027	1454	1032.918919	639	74	76436
1942.58209	2669.238806	36.65671642	1580	1140.776119	653	67	76432
486.5079365	2939.15873	113.5873016	1790	1212.825397	753	63	76408
1231.323077	2780.2	140.4615385	1880	1174.969231	656	65	76373
2045.741379	1186.086207	143.6034483	1743	1316.448276	889	58	76354
2087.8625	3148.275	125.4875	1389	954.3125	650	80	76345
1716.917808	3102.534247	127.4109589	1585	1045.753425	671	73	76340
1512.318841	3111.202899	83.50724638	1742	1106.289855	663	69	76334
1971.242424	2490.530303	74.42424242	1696	1156.287879	791	66	76315
558.5285714	2931.2	161.4	1703	1089.971429	705	70	76298
2380.919355	2388.629032	116.3387097	1927	1230.096774	773	62	76266
479.25	2532.2	56.65	1774	1271.066667	811	60	76264
1450.671642	2369.835821	83.44776119	1723	1138.014925	795	67	76247
1153.063492	2290.142857	95.3968254	1929	1209.952381	759	63	76227
1340.140351	2429.175439	80.68421053	1785	1337.105263	941	57	76215
2002.797297	1333.040541	146.5405405	1639	1029.783784	597	74	76204
1962.410959	557.5342466	159.4520548	1590	1043.849315	615	73	76201
1986.885714	2644.114286	78	3150	2176.685714	1159	35	76184
1295.246377	2331.985507	85.46376812	1809	1103.434783	680	69	76137
343.1265823	2896.113924	145.4556962	1482	963.6202532	519	79	76126
1552.918919	3117.540541	51	2769	2057.351351	1221	37	76122
2345.285714	432.9464286	118.7142857	1863	1359.142857	845	56	76112
358.8688525	2759.47541	69.60655738	1801	1247.672131	812	61	76108
2291.887097	1411.209677	147.4354839	1794	1226.967742	841	62	76072
556.8035714	2991.482143	91.32142857	2086	1358.107143	826	56	76054
966.6	2636.375	147	2588	1901.125	1157	40	76045
1573.787879	2540.454545	40	3205	2303.424242	1422	33	76013
2553.676471	494.0294118	146.6323529	1468	1117.088235	765	68	75962
408.8701299	2346.038961	92.46753247	1512	986.4805195	626	77	75959
896.2647059	2499.294118	59.52941176	1743	1116.205882	654	68	75902
2084.546875	1154.453125	154.65625	1585	1185.59375	739	64	75878
2026.7	1771.0625	124.475	1412	948.3875	578	80	75871
627.9166667	2832.236111	119.5	1518	1053.666667	675	72	75864
2454.493506	324.4675325	146.5714286	1475	985.2207792	606	77	75862
2305.241379	1395.396552	139.3793103	2158	1307.827586	749	58	75854
2135.52459	2713.770492	33.67213115	1619	1243.163934	749	61	75833
949.9090909	2642.272727	167.4545455	1802	1148.712121	693	66	75815
1527.419355	2290.725806	49.48387097	2028	1222.403226	761	62	75789
1413.622222	2912.377778	119.2	2423	1684.133333	884	45	75786
1175.720588	2390.264706	68.47058824	1738	1114.470588	747	68	75784
2208.661765	2839.897059	84.67647059	1525	1114.338235	763	68	75775
398.220339	2417.220339	109.4237288	1876	1283.932203	854	59	75752
2410.640625	774.328125	157.59375	1547	1183.578125	767	64	75749
588.75	2920.619048	127.5119048	1308	901.3928571	608	84	75717
532.6891892	2536.851351	117.5	1560	1022.945946	684	74	75698
710.8135593	2097.745763	110.6440678	1759	1283	799	59	75697
1646.317073	2371.902439	38	2591	1845.95122	1067	41	75684
2621.982759	2790.62069	128.2586207	1950	1304.706897	791	58	75673
1912.444444	235.7301587	151.2857143	1664	1200.825397	841	63	75652
1367.922078	2631.831169	117.5194805	1408	982.4025974	652	77	75645
2492.19697	816.5909091	175.3939394	1654	1145.772727	772	66	75621
1808.613636	2441	54.09090909	2501	1718.522727	881	44	75615
1513.021739	3055.195652	85	2296	1643.217391	1017	46	75588
942.3404255	2828.574468	111	2206	1607.93617	1112	47	75573
2086.438356	1466.027397	125.5479452	1351	1035.219178	694	73	75571
2579.684932	552.6712329	124.4657534	1414	1035.082192	668	73	75561
1494.617647	2301.294118	65	2881	2221.852941	1477	34	75543
2199.87931	1090.965517	131.3275862	1870	1302.431034	934	58	75541
2377.162791	2485.697674	101.1395349	2577	1755.813953	884	43	75500
2196.984127	1168.809524	170.3968254	1866	1198.206349	728	63	75487
571.6760563	2086.070423	99.52112676	1543	1063.070423	640	71	75478
2274.813333	3009.093333	168.3866667	1542	1006.24	650	75	75468
796.4590164	2226.393443	93.59016393	1607	1236.754098	976	61	75442
2100.016949	2409.016949	112.6440678	1653	1278.610169	795	59	75438
2325.522388	773.8059701	173.4776119	1753	1125.761194	687	67	75426
1696.911765	2470.161765	124.5	1611	1108.897059	694	68	75405
1304.578947	2736.157895	94	2779	1984.131579	1107	38	75397
1237.188679	2509.90566	67.79245283	1925	1422.566038	911	53	75396
2129.081633	738.2857143	118.2653061	2302	1538.673469	850	49	75395
1300.525	2749.275	23	2509	1884.775	1101	40	75391
1443.057143	2350.885714	71	2973	2153.657143	1344	35	75378
1626.945946	3039.567568	93	2665	2036.864865	1210	37	75364
1915.7	2285.42	10.32	2502	1507.26	905	50	75363
1033.02439	2308.390244	130.9512195	2465	1837.414634	1125	41	75334
1668.3	2741.05	64	2587	1883.275	1212	40	75331
2279.8	418.5428571	156.4857143	1642	1075.957143	610	70	75317
2438.489796	3014.061224	158.244898	2214	1536.938776	855	49	75310
2520.136364	629.9848485	165.3787879	1680	1140.530303	756	66	75275
1987.169492	2322.474576	139.6779661	1640	1275.813559	764	59	75273
1701.894737	2838.210526	28	2852	1980.526316	1244	38	75260
1724.655172	2493.310345	125.6896552	1713	1297.482759	950	58	75254
2159.823529	2654.921569	71.31372549	2179	1475.490196	983	51	75250
1897.551724	2688.87931	104.5172414	1828	1296.844828	866	58	75217
1609	2544.5	45	3050	2212.147059	1276	34	75213
466.1363636	2611.227273	57.43939394	1860	1139.515152	703	66	75208
1465.34375	2509	74	3136	2349.8125	1336	32	75194
1755.140351	2762.298246	19.43859649	2269	1318.631579	832	57	75162
1757	2695.160714	137.6607143	1706	1342.089286	867	56	75157
1398.353846	2405.661538	45.53846154	1492	1156.184615	878	65	75152
2084.558442	2536.220779	97.4025974	1549	975.8961039	650	77	75144
2035.428571	2432.888889	111.5396825	1569	1192.619048	796	63	75135
591.3888889	2310.277778	156.4861111	1608	1043.041667	605	72	75099
2062.076923	2085.384615	85	2615	1925.076923	1156	39	75078
1411.972973	2998.675676	61.89189189	2868	2029.108108	1268	37	75077
1467.016667	2570.983333	4.65	1630	1250.983333	851	60	75059
2179.355263	332.4078947	133.4868421	1422	987.4342105	664	76	75045
2070.029412	2468.764706	110	3131	2206.794118	1150	34	75031
856.265625	2246.421875	87.484375	1780	1172.0625	747	64	75012
1771.078947	2657.315789	25	2876	1973.631579	990	38	74998
686.8448276	2842.810345	72.62068966	1970	1292.344828	857	58	74956
388.9814815	2421.703704	45.37037037	2299	1388	796	54	74952
2588.12987	3080.662338	153.4675325	1404	973.3376623	631	77	74947
1062.12963	2304.796296	62.7037037	1732	1386.981481	1084	54	74897
2270.230769	2528.8	93.46153846	1741	1151.984615	787	65	74879
1399.642857	3039.404762	123	2477	1782.785714	1194	42	74877
1356.181818	2581.363636	55.45454545	1705	1134.469697	732	66	74875
729.3529412	2500.317647	182.4941176	1290	880.8235294	547	85	74870
1653.609375	2829.5	61.46875	1720	1169.578125	781	64	74853
1537.243243	2590.027027	42	3018	2023.027027	1240	37	74852
415.0769231	2779.153846	88	2619	1919	1234	39	74841
1167	2397.693548	77.43548387	2008	1207.064516	680	62	74838
420.68	2990.106667	75.49333333	1459	997.3333333	602	75	74800
704.1111111	2345.5	73	2913	2077.527778	1384	36	74791
2408.366197	369.7887324	150.5352113	1619	1053.126761	661	71	74772
2389.018182	910.8909091	126.6909091	1779	1359.454545	949	55	74770
896.4714286	2900.885714	84.65714286	1414	1067.8	678	70	74746
2266.661972	2788.28169	164.4788732	1418	1052.690141	697	71	74741
2191.222222	1603.055556	129.7222222	1835	1384.092593	839	54	74741
2141.658537	241.7439024	147.6341463	1175	911.402439	629	82	74735
2216.065789	2580.934211	121.4868421	1410	983.1184211	674	76	74717
1444	2646.72973	41	2829	2019.189189	1203	37	74710
1415.114286	2874.885714	93	2995	2134.428571	1408	35	74705
2045.52381	1384.412698	120.5555556	1553	1185.730159	763	63	74701
1522.883721	2399.116279	86	2311	1737.139535	1109	43	74697
444.7857143	2787.457143	81.47142857	1653	1067.042857	563	70	74693
754.8028169	2835.450704	118.4929577	1564	1051.774648	678	71	74676
827.3333333	2287.076923	64	2746	1914.307692	1241	39	74658
2138.426667	1129.666667	166.5066667	1423	995.0933333	660	75	74632
2342.777778	1041.592593	125.3333333	2029	1381.851852	876	54	74620
1534.262295	2377.295082	35.47540984	2148	1223.180328	735	61	74614
2160.648649	2846.108108	73	2751	2014.972973	1235	37	74554
1493.916667	2963.145833	22.66666667	2012	1553.166667	930	48	74552
2054.927536	3009.014493	91.44927536	1809	1080.449275	624	69	74551
834.4675325	2809.441558	91.50649351	1570	968.1558442	636	77	74548
1962.366667	2578.416667	18.56666667	1580	1242.416667	865	60	74545
2379.5	2444.578947	95.5	1574	980.7105263	618	76	74534
1138.588235	2308.558824	60.02941176	2991	2192.176471	1135	34	74534
428.8970588	2987.705882	157.3823529	1547	1096.058824	763	68	74532
833.4358974	2899.564103	113	2647	1910.846154	1154	39	74523
1801.507042	2589.408451	125.7323944	1625	1049.577465	712	71	74520
1848.304762	2700.6	119.3714286	1092	709.0285714	483	105	74448
1349.771429	2702.657143	90.6	1630	1063.542857	691	70	74448
1731.171429	2877.2	36	2994	2125.742857	1274	35	74401
1122.903226	3083.16129	123.516129	1082	799.8817204	472	93	74389
2100.443299	1956.159794	63.60824742	454	383.3402062	317	194	74368
1544.849057	2647.754717	87.77358491	1994	1402.962264	934	53	74357
2539.021277	639.9787234	139	2269	1581.914894	1014	47	74350
1533.947368	2446.921053	94	2678	1956.052632	1149	38	74330
720.7368421	2913.723684	147.5394737	1379	977.9868421	699	76	74327
2171.128205	2221.871795	95	2564	1905.717949	1227	39	74323
2285.328947	2175.736842	113.4605263	1578	977.6842105	598	76	74304
350.7352941	2140.705882	90.47058824	1834	1092.382353	671	68	74282
1823.044444	2981.644444	103.7777778	2194	1650.711111	1045	45	74282
462.030303	2612.984848	40.56060606	1581	1125.333333	758	66	74272
1424.131148	3131.934426	118.6721311	1745	1217.42623	709	61	74263
1578.916667	2648.125	96.20833333	2326	1547.083333	794	48	74260
536.3571429	2964.142857	129.4142857	1618	1060.642857	732	70	74245
2230.653846	2831.75641	163.525641	1396	951.6153846	589	78	74226
1561.128205	2641.128205	33	2845	1902.589744	1020	39	74201
1462.5	2554.977273	91.97727273	2249	1686.068182	1070	44	74187
1350.108108	2504.756757	56	2763	2004.675676	1273	37	74173
1052.767442	2883.302326	129	2392	1724.186047	1150	43	74140
788	2888	170.6052632	1348	975.5263158	700	76	74140
806.3188406	2741.347826	144.5362319	1478	1074.463768	782	69	74138
1952.061728	3192.901235	105.4814815	1476	914.7283951	615	81	74093
666.4363636	2928.927273	108.6545455	1810	1347	883	55	74085
1916.274194	2546.548387	82.41935484	1910	1194.741935	748	62	74074
674.375	3019.736111	105.5416667	1440	1028.736111	682	72	74069
1008.590909	2866	110	2327	1682.431818	1051	44	74027
869.0410959	2690.575342	161.5753425	1598	1013.876712	693	73	74013
1634.328125	3114.8125	77.546875	1506	1156.359375	674	64	74007
2117.413043	2391.978261	87.23913043	2489	1608.717391	934	46	74001
870.3333333	2821.140351	115.3859649	2001	1298.122807	799	57	73993
1950.066667	318.28	143.44	1481	986.48	718	75	73986
1974.163636	2991.418182	88.32727273	2047	1344.727273	810	55	73960
2208.894737	2870.631579	67.59649123	1811	1297.491228	902	57	73957
2218.510204	2188.408163	104.9387755	2133	1509.285714	912	49	73955
1440.321429	2693.410714	7.214285714	2018	1320.607143	808	56	73954
2179.818182	383.6753247	126.4675325	1438	960.4155844	630	77	73952
1558	2536.407407	84.2037037	2126	1369.296296	915	54	73942
950.9710145	2794.521739	77.49275362	1464	1071.536232	717	69	73936
1227.612245	2528.122449	39.67346939	1868	1508.877551	968	49	73935
2031.583333	1565.983333	123.5833333	1674	1231.783333	776	60	73907
2563.233333	605.45	131.4166667	1827	1231.533333	838	60	73892
1716	2806.794118	53	2825	2173.294118	1326	34	73892
2063.589744	2548.333333	79.47435897	1448	947.3076923	633	78	73890
582.7761194	2419.656716	156.4477612	1682	1102.791045	662	67	73887
1245.510638	2844.404255	50.76595745	2185	1571.510638	886	47	73861
2675.434783	673.0869565	116.7608696	2165	1605.108696	1159	46	73835
1556.2	2687.457143	45	3008	2109.342857	1257	35	73827
1271.195122	2692.878049	9	2487	1800.658537	1007	41	73827
2028.829268	2249.170732	63.17073171	2731	1800.317073	910	41	73813
2476.464789	867.0422535	126.4929577	1625	1039.591549	693	71	73811
2259.333333	2499.076923	85	2530	1891.974359	1197	39	73787
973.8813559	2617.050847	126.6440678	1665	1250.457627	856	59	73777
1160.673077	2300.75	63.34615385	2185	1418.5	751	52	73762
824.2142857	2657.803571	80.28571429	1992	1317.178571	865	56	73762
1435.776119	2788.716418	110.4626866	1700	1100.865672	729	67	73758
1564.633803	2634.267606	136.5211268	1518	1038.661972	657	71	73745
1918.537313	2252.731343	81.55223881	1546	1100.38806	668	67	73726
1042.013699	2416.945205	98.47945205	1399	1009.931507	724	73	73725
2525.98	741.82	119.2	2028	1474.46	1044	50	73723
605.1066667	2260.013333	179.4933333	1345	982.8133333	669	75	73711
649.0612245	2612.204082	50.20408163	2320	1504.285714	932	49	73710
1724.742857	2521.714286	110	3102	2105.485714	1182	35	73692
1808.871795	2969	130.525641	1311	944.5384615	560	78	73674
2191.446809	2248.723404	106.1276596	2311	1567.404255	854	47	73668
404.125	2710.05	33.15	2846	1841.45	999	40	73658
1490.934211	2950.355263	96.55263158	1474	969.0394737	680	76	73647
1837.571429	2639.507937	91.58730159	1787	1168.984127	659	63	73646
2144.057143	2256.428571	76	2812	2104	1289	35	73640
732.4516129	2229	134.6290323	1544	1187.677419	676	62	73636
1096.68254	2525.396825	101.4444444	1887	1168.825397	701	63	73636
1505.44186	3107.534884	33.74418605	2213	1712.232558	1209	43	73626
520.9772727	2516.363636	59.22727273	2702	1673.136364	800	44	73618
918.4923077	2432.246154	73.55384615	1642	1132.492308	817	65	73612
2244.716418	2430.835821	106.4626866	1742	1098.686567	580	67	73612
2184.138462	3074.923077	145.5692308	1557	1132.323077	735	65	73601
592.2666667	2176.966667	168.5	1816	1226.433333	747	60	73586
1563.348485	2366.287879	54.51515152	1743	1114.560606	577	66	73561
246.2909091	2899.8	56.67272727	1927	1336.781818	848	55	73523
595.1578947	2450.052632	56	2829	1934.052632	1097	38	73494
1161.790698	2234.534884	71.72093023	2192	1708.953488	1178	43	73485
400.5797101	2573.405797	50.42028986	1640	1064.84058	745	69	73474
1446.047619	3032.666667	55.71428571	2242	1748.547619	1143	42	73439
1383.666667	2373.424242	45	2962	2225.363636	1375	33	73437
1161.390244	2320.365854	97.2195122	2761	1790.04878	947	41	73392
410.5230769	2825.092308	136.4461538	1655	1128.892308	715	65	73378
2215.771429	2823.885714	148.5571429	1467	1047.928571	677	70	73355
1234.631579	2689.684211	91.49122807	1976	1286.912281	810	57	73354
332.8409091	2773.590909	93.97727273	2365	1667.090909	911	44	73352
2164.759259	421.7592593	125.1111111	1839	1358.074074	875	54	73336
1565.294118	2322.617647	74	2947	2156.823529	1302	34	73332
1718.822581	2696.048387	56.61290323	1533	1182.758065	680	62	73331
387.08	2430.08	95.66	1954	1466.46	943	50	73323
1420.160714	2575.5	97.42857143	2042	1308.910714	799	56	73299
1696.84375	3156.354167	95.61458333	1123	763.3333333	519	96	73280
651.1388889	2111.611111	91	2841	2035.5	1219	36	73278
2454.925373	2930.567164	133.5671642	1604	1093.656716	718	67	73275
1494.90625	2688.421875	25.453125	1819	1144.84375	730	64	73270
2641.654545	776.0909091	121.6545455	1810	1332.145455	862	55	73268
730.15	3044.2625	160.5375	1206	915.825	646	80	73266
2042.180328	2107.901639	136.6393443	1509	1200.967213	777	61	73259
2096.142857	2349.238095	119.3968254	1728	1162.809524	750	63	73257
1996.102941	2285.558824	14.5	1766	1076.764706	631	68	73220
2018.246154	1764.6	112.4307692	1748	1126.338462	700	65	73212
1816.131579	2500	84	2646	1926.421053	1297	38	73204
521.25	3120.22619	147.5119048	1292	871.452381	563	84	73202
836.902439	2337.268293	113	2628	1784.829268	1179	41	73178
1488.146341	2614.04878	86	2309	1784	1084	41	73144
1986.180328	1560.868852	126.3934426	1724	1198.803279	772	61	73127
1277.847222	2733.944444	40.55555556	1464	1015.597222	660	72	73123
2080.914286	1931.742857	104.0285714	2960	2089.028571	1104	35	73116
659.0731707	2462.390244	48	2340	1782.780488	1174	41	73094
1879.3125	2895.953125	97.59375	1750	1142.0625	713	64	73092
625.2857143	2847.6	130.5571429	1524	1044.114286	712	70	73088
1373.685714	2986.885714	87	2882	2088.142857	1157	35	73085
2367.258065	2486.532258	110.5967742	1524	1178.548387	782	62	73070
2295.04918	2845.163934	146.6229508	1537	1197.737705	725	61	73062
2643.430769	2936.230769	196.5692308	1605	1123.953846	753	65	73057
1144.016393	2736.393443	51.47540984	1889	1197.590164	787	61	73053
2235.666667	1603.947368	107.3684211	2069	1281.263158	837	57	73032
2283.2	2934.9625	145.525	1404	912.8625	543	80	73029
2471.894737	551.5131579	124.4342105	1484	960.5526316	663	76	73002
748.4084507	2621.521127	158.3802817	1457	1028.042254	689	71	72991
878.2777778	2719.722222	92.14814815	2041	1351.259259	794	54	72968
2184.785714	2375.696429	115.3571429	1950	1302.857143	822	56	72960
657.6078431	2449.078431	81.23529412	2208	1430.45098	709	51	72953
2638.013699	2870.739726	151.4657534	1559	999.2739726	597	73	72947
2510.324324	2981.364865	151.5675676	1535	985.7567568	584	74	72946
1966.414286	3029.842857	96.57142857	1366	1042.071429	688	70	72945
2770.802632	3011.105263	131.5263158	1416	959.2894737	584	76	72906
2542.010417	769.8333333	152.4270833	1076	759.1666667	536	96	72880
750.0923077	2768.076923	87.44615385	1658	1121.092308	738	65	72871
2224.584615	2779.815385	74.46153846	1933	1120.984615	672	65	72864
1491.844828	2753.603448	129.637931	1635	1255.258621	814	58	72805
2251.872727	1755.054545	113.3454545	2029	1323.363636	811	55	72785
895.0697674	2267.232558	75.13953488	2434	1692.627907	907	43	72783
1388.138889	3093.611111	64	2776	2021.611111	1229	36	72778
1077.847826	2290.23913	81.19565217	2558	1582.065217	734	46	72775
2438.879121	654.8351648	176.5274725	1245	799.6703297	515	91	72770
528.8372093	2480.55814	92	2372	1692.023256	1105	43	72757
1461.031746	2498.365079	107.5873016	1689	1154.444444	633	63	72730
2075.24	2495.34	54.78	1972	1454	858	50	72700
2125.044118	1417.455882	147.3970588	1596	1068.941176	738	68	72688
1366.428571	2900.771429	73	2832	2076.8	1279	35	72688
1467.612903	2783.66129	32.4516129	2132	1172.33871	646	62	72685
1485.254902	3150.372549	73.37254902	2206	1425.078431	885	51	72679
406.8695652	2854.710145	90.56521739	1614	1053.231884	656	69	72673
564.5609756	2563.121951	131.4878049	1264	886.1341463	622	82	72663
535.6818182	2759.969697	123.5454545	1520	1100.924242	770	66	72661
1818.238095	2866.428571	94.46031746	1965	1153.253968	759	63	72655
1865.561404	2924.333333	97.56140351	1837	1274.438596	856	57	72643
362.8769231	2337.815385	42.47692308	1874	1117.446154	661	65	72634
1551.625	2554.041667	122.5416667	1509	1008.805556	688	72	72634
1613.888889	2792.194444	12	2781	2017.5	1141	36	72630
2015.383333	1501.183333	117.2666667	1802	1210.45	709	60	72627
1209.067797	2836.305085	75.57627119	1733	1230.762712	765	59	72615
2541.555556	785.8333333	140.4861111	1445	1008.430556	647	72	72607
1413.567568	3012.054054	39	2643	1962.135135	1187	37	72599
2271.62963	2053.851852	104.2777778	2136	1344.240741	908	54	72589
397.8648649	2617.945946	62	2693	1961.405405	1256	37	72572
2276.513889	2061.388889	102.5694444	1528	1007.611111	665	72	72548
1588.054054	2557.432432	116	2872	1960.27027	1161	37	72530
2250.075472	1623.698113	141.0943396	1877	1368.471698	818	53	72529
420.5	2337.469697	47.56060606	1650	1098.712121	622	66	72515
760.4745763	2492.745763	98.40677966	1981	1228.508475	746	59	72482
1560.237288	3092.288136	95.62711864	1842	1228.40678	747	59	72476
371.9795918	2518.040816	37.2244898	2362	1478.918367	781	49	72467
854.7368421	2556.078947	106	2601	1906.894737	1263	38	72462
881.65625	2285.625	63	3063	2262.65625	1497	32	72405
2560.430894	352.7723577	136.4837398	346	294.296748	252	246	72397
2157.046875	1366.09375	118.546875	1572	1131.0625	616	64	72388
2243.290323	1272.322581	167.6451613	1587	1167.306452	737	62	72373
548.5731707	2217.52439	179.5243902	1222	882.5	620	82	72365
2491.609375	877.046875	161.640625	1456	1130.65625	800	64	72362
1041.186047	2590.651163	164.0930233	2283	1682.744186	1118	43	72358
757.7068966	2211.155172	80.44827586	2112	1247.344828	740	58	72346
1981	2712.146341	68	2483	1764.292683	1022	41	72336
2120.290909	2478.581818	118.8	1747	1315.2	878	55	72336
1654.16129	2930.225806	35.53225806	1751	1166.354839	775	62	72314
1367.272727	2609.515152	88.57575758	1463	1095.484848	719	66	72302
2121.607143	2154.035714	158.3214286	2151	1290.321429	759	56	72258
2102.80597	1929.537313	156.4776119	1696	1078.19403	614	67	72239
1384.301887	2942.301887	81.39622642	2313	1362.981132	822	53	72238
1519.224138	2542.931034	127.6724138	1718	1245.413793	909	58	72234
2080.983607	2413.770492	110.5737705	1794	1184.098361	707	61	72230
584.3684211	2384.982456	101.6140351	1674	1267.087719	870	57	72224
2032.95	2607.2	35	2550	1805.475	1043	40	72219
1401.914286	2739.457143	67	2770	2062.942857	1296	35	72203
2496.338028	3060.521127	152.5633803	1263	1016.816901	712	71	72194
980.1034483	2669.804598	155.5057471	1102	829.8045977	575	87	72193
1520.026316	2801.763158	15	2586	1899.631579	1134	38	72186
980.4057971	2612.594203	170.4782609	1621	1045.898551	696	69	72167
2195.977778	2033.688889	115.1111111	2287	1603.422222	989	45	72154
2443.225806	882.8064516	145.5967742	1495	1163.548387	797	62	72140
1742.756757	2873.621622	19	2798	1949.297297	1152	37	72124
578.3717949	2618.282051	160.525641	1255	924.5769231	611	78	72117
1569.574074	2353.185185	51.40740741	2125	1335.425926	875	54	72113
438.6363636	2857.519481	46.49350649	1313	936.4415584	585	77	72106
693.2	2536.646154	153.5846154	1477	1109.323077	681	65	72106
412.075	3008.05	79	2418	1802.55	1181	40	72102
2114.938776	2060.102041	103.3061224	2253	1471.408163	881	49	72099
1487.666667	2645.638889	36	2832	2002.194444	1100	36	72079
841.6721311	2736.770492	88.36065574	1788	1181.459016	810	61	72069
1658.918919	2531.540541	30	2694	1947.675676	1149	37	72064
582.8472222	2892.291667	158.5277778	1307	1000.888889	664	72	72064
2220.370968	2101.112903	77.56451613	1630	1161.887097	736	62	72037
1493.340909	3059.295455	31.59090909	2089	1637	1255	44	72028
1171.492754	2475.304348	94.47826087	1699	1043.652174	668	69	72012
2201.095238	1491.97619	156	2244	1714.428571	1054	42	72006
2057.287879	462.4090909	112.4090909	1720	1090.969697	701	66	72004
2022.689655	1743.827586	99.39655172	1781	1241.344828	738	58	71998
2035.762712	1916.898305	160.6440678	1668	1219.898305	693	59	71974
2554.09589	650.4109589	135.4931507	1396	985.6575342	698	73	71953
2063.02439	1596.341463	102	2290	1754.536585	1160	41	71936
1736.462963	2664.481481	104.6666667	1748	1332.111111	851	54	71934
2131.25974	1046.883117	152.4935065	1256	934.1818182	667	77	71932
2521.666667	600.6811594	154.4057971	1476	1042.478261	714	69	71931
1846.184211	2444.921053	56	2617	1892.684211	1150	38	71922
2314.38	2329.5	88.26	2177	1438.4	887	50	71920
1980.885714	244.4714286	169.5857143	1407	1027.257143	722	70	71908
618.1206897	2729.982759	118.0862069	1829	1239.62069	772	58	71898
2068.520548	2202.123288	90.46575342	1530	984.8767123	664	73	71896
2188.107692	2600.184615	52.64615385	1470	1106	702	65	71890
373.9736842	2323.763158	84	2594	1891.473684	1190	38	71876
1472.707317	2327.560976	86.80487805	2359	1752.780488	937	41	71864
1507.816901	2732.056338	116.5492958	1352	1012.084507	621	71	71858
1990.903614	2220.228916	135.5662651	1361	865.4578313	516	83	71833
1765.741935	2773.419355	101.4354839	1836	1158.5	687	62	71827
1094.623188	2580.521739	49.44927536	1598	1040.898551	697	69	71822
873.5571429	2606.571429	98.52857143	1501	1025.885714	627	70	71812
2003.746479	442.2535211	135.4084507	1567	1011.183099	724	71	71794
942.183908	2585.758621	62.55172414	1260	825.1149425	531	87	71785
1900.940299	2573.059701	104.5074627	1547	1071.179104	675	67	71769
430.4385965	2280.807018	73.61403509	1737	1258.964912	913	57	71761
1568.245283	2704.037736	120.6415094	1789	1353.415094	876	53	71731
1599.225352	3059.014085	44.53521127	1432	1010.014085	536	71	71711
1739.391304	3065.717391	128.0217391	2456	1558.913043	827	46	71710
969.4814815	2762.277778	85.38888889	2285	1327.833333	748	54	71703
778.8481013	2970.746835	161.443038	1313	907.3670886	586	79	71682
1392.631579	2428.657895	82.78947368	2490	1885.421053	1246	38	71646
2240.528302	2161.075472	135.7735849	1769	1351.698113	1028	53	71640
448.6842105	2552.035088	104.3859649	1891	1256.54386	835	57	71623
1667.195652	2874.26087	31	2191	1556.913043	936	46	71618
1566.891892	3080.27027	42	2605	1935.513514	1168	37	71614
330.147541	2553.852459	62.60655738	1482	1173.967213	837	61	71612
1613.802632	2614.065789	101.5	1428	942.2236842	624	76	71609
1731.413793	2280.206897	13.32758621	1987	1234.551724	767	58	71604
2282.527027	2849.202703	74.59459459	1319	967.5405405	605	74	71598
2006.366667	2487.65	55.6	1644	1193.266667	692	60	71596
2547.783784	2673.972973	169.5	1509	967.5	624	74	71595
478.4	2605.52	127.5466667	1227	954.5066667	642	75	71588
2369.560606	821.469697	172.6363636	1346	1084.515152	724	66	71578
619.3606557	2173.393443	114.4754098	1787	1173.393443	777	61	71577
1617.87013	3167.012987	51.44155844	1508	929.5584416	519	77	71576
494.7941176	2400.264706	51	3058	2105.176471	1290	34	71576
2352.185714	1393.6	155.5714286	1567	1022.357143	589	70	71565
1001.057143	2711.428571	149.5714286	1359	1022.014286	550	70	71541
1957.340909	2329.204545	90.15909091	2365	1624.727273	932	44	71488
1274	2771.5	132	2670	1881.157895	1069	38	71484
2340.480769	2408	104.25	2082	1374.692308	856	52	71484
1335.148649	2973.202703	67.43243243	1359	965.7432432	664	74	71465
684.2272727	2525.439394	147.5151515	1587	1082.636364	701	66	71454
704.6818182	2118.818182	114.5454545	1604	1082.378788	693	66	71437
1520.5	2758.013889	72.48611111	1469	992.125	647	72	71433
2108.453125	1445.71875	104.359375	1586	1116.03125	744	64	71426
1494.386364	2906.340909	59.34090909	2528	1623.204545	963	44	71421
2597.157895	2676.982456	130.7368421	1686	1252.824561	876	57	71411
2166	585.5	161.5	1427	939.5131579	577	76	71403
2152.882353	2098.764706	67	3048	2098.882353	1319	34	71362
593.372549	2151.431373	73.2745098	2259	1399.196078	785	51	71359
298.6790123	3211.901235	131.4814815	1244	880.9012346	555	81	71353
1749.95	2801.016667	90.7	1531	1189.2	798	60	71352
2722.263158	2797.171053	137.5	1395	938.7894737	595	76	71348
2355.28	1340.68	140.2	2086	1426.7	852	50	71335
2245.604167	1320.916667	134.2291667	2338	1486.0625	843	48	71331
196.3802817	2676.394366	58.54929577	1484	1004.647887	631	71	71330
2208.8	1937.875	87	2492	1783.2	1078	40	71328
2045.974359	2302.384615	148.5769231	1343	914.2564103	575	78	71312
2228.868421	2371.078947	108	2704	1876.552632	1009	38	71309
615.75	2785.076923	127.2884615	1940	1371.288462	872	52	71307
1886.536585	2649.829268	101.9512195	2409	1739	1137	41	71299
1739.030769	2648.353846	130.5076923	1528	1096.846154	728	65	71295
1166.742857	2802.071429	136.5142857	1457	1018.085714	655	70	71266
2192	2413.242424	149.6212121	1346	1079.712121	746	66	71261
2580.164557	3053.063291	168.5063291	1364	901.9367089	508	79	71253
1435.74359	2603.564103	133	2469	1826.897436	1255	39	71249
1948.028571	1444.185714	136.5428571	1274	1017.814286	726	70	71247
1103.294118	2487.5	44	2908	2095.470588	1186	34	71246
1995.263158	2539.842105	30	2635	1873.973684	1155	38	71211
2084.966667	2167.116667	106.6333333	1652	1186.766667	687	60	71206
2132.065574	1970.688525	90.6557377	1557	1166.52459	695	61	71158
1970.109375	2883.171875	97.609375	1477	1111.765625	739	64	71153
616.9361702	2787.148936	59.14893617	2217	1513.851064	883	47	71151
631.3442623	2632.377049	163.3934426	1764	1166.377049	754	61	71149
1842.944444	2584.722222	103.6111111	1753	1317.5	847	54	71145
2123.25	2963.867647	96.48529412	1727	1046.088235	641	68	71134
1286.555556	2915.777778	107.6481481	1763	1317.277778	777	54	71133
846.3584906	2273.09434	108.3773585	2041	1341.849057	795	53	71118
2243	1056.341463	124	2297	1734.463415	1079	41	71113
361.7460317	2951.888889	79.6031746	1628	1128.571429	702	63	71100
1602.675676	2758.027027	94.97297297	2480	1921.351351	1227	37	71090
547.220339	3001.779661	163.6949153	1622	1203.949153	865	59	71033
1709.5	2463.857143	27	2408	1691.142857	1080	42	71028
1150.928571	2459.404762	52.23809524	2842	1691.142857	900	42	71028
2151.2	2457.125	86	2465	1775.675	1041	40	71027
2255.293103	2854.086207	129.3275862	1959	1224.517241	762	58	71022
1494.027778	2375.083333	77	2578	1972.777778	1215	36	71020
2051.573529	420.8235294	154.6470588	1386	1044.235294	745	68	71008
800.4324324	2658.567568	82	2702	1918.837838	1254	37	70997
1771.911392	2425.721519	113.556962	1341	898.1139241	532	79	70951
2040.58	2321.08	67.2	2171	1419	789	50	70950
584.9545455	2509.5	139	2179	1612.454545	974	44	70948
1472.5625	2725.979167	70.3125	2247	1478.020833	920	48	70945
1511	2839.557692	75.28846154	2193	1364.076923	737	52	70932
1282	2909.093023	122	2222	1649.348837	1017	43	70922
2152.932203	2865.661017	44.55932203	1570	1202.016949	686	59	70919
2479.506667	2989	146.5066667	1295	945.5066667	611	75	70913
398.1111111	2285.5	79	2830	1969.777778	1208	36	70912
1545.096154	2798.673077	65.61538462	1762	1363.365385	844	52	70895
2023.27027	2435.891892	50	2492	1915.702703	1337	37	70881
1365.754098	2300.819672	55.55737705	1704	1161.704918	740	61	70864
862.6885246	2188.327869	88.39344262	1877	1161.311475	722	61	70840
978.1428571	2746.785714	127.3928571	1958	1264.803571	783	56	70829
1351.756757	2817.972973	11	2608	1913.891892	1152	37	70814
1248.558824	2985.676471	32	2756	2082.205882	1215	34	70795
2436.541667	3064.763889	169.5277778	1505	983.2083333	657	72	70791
2397.924242	463.6515152	144.6060606	1427	1072.151515	775	66	70762
412.7352941	2601.352941	122	2820	2081.235294	1189	34	70762
312.7321429	2987.696429	80.21428571	1901	1263.446429	724	56	70753
2186.708333	1276.319444	163.5277778	1407	982.4722222	644	72	70738
718.1698113	2296.113208	187.1886792	1947	1334.339623	792	53	70720
1329.894737	2584.210526	94	2606	1860.447368	1027	38	70697
1160.964286	2391.196429	38.30357143	2095	1262.089286	655	56	70677
586.05	2746.2	50.56666667	1668	1177.633333	688	60	70658
1486.779661	2397.169492	90.6779661	1607	1197.40678	796	59	70647
1921.292683	2927.804878	75.02439024	2300	1722.95122	841	41	70641
2026.08	1317.98	118.16	2130	1412.78	850	50	70639
2484.833333	936.969697	138.4848485	1701	1070.212121	642	66	70634
1459.571429	2837.228571	75	2743	2017.228571	1230	35	70603
959.1230769	2439.661538	101.5384615	1643	1086.092308	662	65	70596
2637.328947	689.4473684	136.4605263	1327	928.6710526	618	76	70579
914	2836	157.5652174	1528	1022.594203	677	69	70559
2536.1	846.3428571	136.5571429	1324	1007.828571	671	70	70548
2095.767442	731.8139535	166	2206	1640.488372	1088	43	70541
726.7721519	2477.822785	162.5189873	1322	892.3797468	571	79	70498
1403.303571	2875.178571	100.6785714	1643	1258.821429	834	56	70494
720.5211268	2591.267606	110.4929577	1417	992.3661972	610	71	70458
1628.388889	2597.138889	49	2560	1956.777778	1316	36	70444
2039.232877	2462.383562	62.53424658	1403	964.9726027	611	73	70443
2322.758065	2579.483871	117.4354839	1859	1135.983871	688	62	70431
863.3623188	2793.188406	139.3043478	1473	1020.536232	695	69	70417
1455.628571	2402.228571	81	2776	2011.685714	1112	35	70409
1466.846154	2623.589744	0.205128205	2505	1805.25641	1180	39	70405
2250.210526	2668.197368	100.5263158	1424	926.3684211	579	76	70404
1476.892308	2878.384615	121.3846154	1442	1082.723077	748	65	70377
1885.013514	2759.108108	108.527027	1513	950.972973	625	74	70372
710.45	2514.966667	107.6333333	1562	1172.45	673	60	70347
2241.081967	1864.770492	102.3606557	1790	1153.016393	651	61	70334
2060.068493	2989.068493	110.5753425	1257	963.4383562	562	73	70331
666.3947368	2389.973684	78	2660	1850.684211	1135	38	70326
2146.528571	390.7142857	169.4571429	1391	1004.6	684	70	70322
322.8928571	2536.630952	91.32142857	1294	837.1190476	521	84	70318
628.8055556	2137.055556	94	2835	1952.722222	1164	36	70298
714.8	2675.555556	134	2197	1562.133333	881	45	70296
1712.113208	2636.754717	124.3207547	2045	1325.679245	790	53	70261
1789.531915	2615.021277	103.6382979	2016	1494.595745	924	47	70246
1568.018182	2839.763636	40.38181818	2011	1277.090909	826	55	70240
622.5	2865.982759	150.8448276	1608	1210.982759	844	58	70237
1278.071429	2644.190476	116	2265	1672.095238	1019	42	70228
810.1746032	2039.396825	104.5555556	1578	1114.412698	683	63	70208
846.5666667	2481.183333	63.43333333	1886	1169.716667	717	60	70183
2233.754717	2253.377358	87.37735849	2146	1324.056604	790	53	70175
2211.063492	2947.285714	114.5873016	1556	1113.555556	696	63	70154
2096.539683	652.4603175	127.6190476	1475	1113.142857	717	63	70128
1147.166667	3001.933333	138.6833333	1463	1168.633333	769	60	70118
2388.983333	2503.033333	97.65	1611	1168.583333	708	60	70115
558.1111111	2217.462963	61.74074074	1803	1298.333333	877	54	70110
1052.128205	2551.871795	91	2446	1797.384615	1167	39	70098
1855	2481.867925	80.37735849	2210	1322.584906	778	53	70097
1897.32	2637.04	64.48	1501	934.6	544	75	70095
2100.045455	2736.340909	77.20454545	2251	1593.022727	955	44	70093
1574.09375	2688.875	57	2961	2190.40625	1278	32	70093
1975.107143	2185.589286	63.67857143	1622	1251.446429	828	56	70081
2229.897436	1545.602564	114.5769231	1165	898.3974359	623	78	70075
1060.882353	2363.764706	111	2920	2060.382353	1339	34	70053
2016.932432	365.5405405	156.4054054	1326	946.5675676	618	74	70046
2326.840909	1171.568182	134.3409091	1325	795.875	561	88	70037
2013.305556	2302.805556	23	2556	1945.055556	1253	36	70022
752.578125	2396.953125	87.4375	1717	1094.078125	620	64	70021
419.3928571	2190.571429	163.2142857	1687	1250.357143	882	56	70020
1685.865385	2997.769231	107.7307692	1698	1346.442308	815	52	70015
1350.27907	2588.488372	108.2325581	2422	1628.046512	819	43	70006
2120.306452	2245.129032	64.62903226	1572	1128.758065	724	62	69983
901.1864407	2187.220339	113.4237288	1962	1186.050847	667	59	69977
1560.894737	2264.789474	18	2693	1841.026316	1036	38	69959
1416.230769	3100.984615	94.63076923	1343	1075.815385	685	65	69928
2323.0625	2419.541667	78.79166667	1967	1456.770833	1002	48	69925
2154.466667	707.3888889	154.4666667	1089	776.7666667	493	90	69909
870.0789474	2344.947368	59	2711	1839.473684	1142	38	69900
2173.461538	1139.861538	130.4	1646	1075.2	665	65	69888
2622.670732	2650.02439	141.5243902	1198	852.2804878	544	82	69887
1877.477612	2886.164179	120.6268657	1373	1042.820896	684	67	69869
312.7887324	2826.71831	86.45070423	1503	983.943662	573	71	69860
2244.978022	878.6593407	152.5714286	1116	767.5824176	539	91	69850
519.7631579	2698.763158	51	2603	1838.078947	1080	38	69847
1348.783784	2871.891892	20.89189189	2626	1887.72973	1028	37	69846
2266.542857	562.5857143	132.5428571	1443	997.7571429	656	70	69843
772.787234	2679.957447	67.19148936	2116	1485.851064	829	47	69835
1605.244898	2687.428571	116.7755102	1931	1425.040816	893	49	69827
1322.078947	2744.947368	21	2585	1837.289474	1172	38	69817
2166.935065	1813.181818	91.46753247	1437	906.7142857	556	77	69817
2247.694444	1889.666667	117	2748	1939.194444	1082	36	69811
1285.45614	2783.315789	92.56140351	1635	1224.578947	718	57	69801
1411.202899	3019.492754	81.47826087	1502	1011.478261	646	69	69792
2082.861111	2326.611111	98	2648	1938.361111	1178	36	69781
2034.231884	2429.362319	86.56521739	1467	1011.115942	562	69	69767
718.9152542	3229.338983	146.3220339	1794	1182.220339	681	59	69751
920.2888889	2581.044444	66.77777778	2122	1549.111111	950	45	69710
2597.888889	810.8888889	127.6190476	1479	1106.206349	820	63	69691
1138.394366	2324.985915	73.6056338	1300	981.4225352	666	71	69681
1386.853659	2364.853659	80	2277	1699.414634	1068	41	69676
781.2	2557.457143	85	2658	1990.028571	1332	35	69651
2247.558442	477.8571429	146.4935065	1263	904.4805195	566	77	69645
1043.161765	2604.397059	82.38235294	1532	1024.058824	729	68	69636
798.9142857	2627.457143	62	2958	1989.371429	1252	35	69628
2055.4	2401.125	95	2349	1739.95	1059	40	69598
2408.138462	431.4923077	157.6461538	1379	1070.476923	733	65	69581
1492.422222	2449.422222	54.24444444	2354	1545.977778	920	45	69569
1640.757576	2729.545455	45	2934	2108.090909	1115	33	69567
815.2564103	2446.615385	173.4487179	1247	891.8846154	611	78	69567
2213.017544	1792.596491	131.2982456	1787	1220.140351	776	57	69548
1444.861111	2890.611111	85	2845	1931.833333	1115	36	69546
2008.328358	2340.641791	137.4626866	1604	1037.835821	678	67	69535
1441.323077	2425.476923	26.4	1566	1069.553846	685	65	69521
2309.460526	2625.947368	161.4736842	1341	914.7368421	605	76	69520
2065.895833	1274.770833	127.1666667	2096	1447.9375	886	48	69501
1601.564103	2545.641026	109	2352	1781.974359	1056	39	69497
298.6296296	2417.580247	39.51851852	1164	857.8765432	585	81	69488
1838.235294	3187.529412	101.254902	2158	1361.333333	754	51	69428
2681.91358	2976.679012	135.5061728	1236	857.0740741	539	81	69423
1956.102564	2294.974359	82	2440	1779.794872	943	39	69412
2021.151515	552.0909091	116.6363636	1354	1051.69697	758	66	69412
2737.122807	620.2631579	124.122807	1699	1217.526316	844	57	69399
2408.253521	2613.183099	141.4929577	1487	977.1830986	643	71	69380
1520.954545	3019.045455	77.53030303	1517	1051.060606	604	66	69370
1449.225806	2413.419355	91.56451613	1634	1118.5	702	62	69347
2523.955882	737.6617647	127.4852941	1568	1019.735294	701	68	69342
2488.239437	604.028169	151.5492958	1368	976.5774648	618	71	69337
1677.611111	2865.037037	88	1675	1283.796296	824	54	69325
1814.055556	3180.944444	93	2826	1925.583333	1072	36	69321
1502.52	2704.106667	125.5066667	1365	924.1733333	604	75	69313
2577.626866	719.8507463	157.5970149	1283	1034.208955	670	67	69292
1592.075	2820.8	85	2307	1732.25	1121	40	69290
1625.409091	3261.375	72.26136364	479	393.6704545	331	176	69286
2075.637931	2598.844828	143.6551724	1644	1194.465517	817	58	69279
2221.585366	1019.682927	166.902439	2196	1689.707317	1135	41	69278
1950.946667	2799.213333	117.4933333	1427	923.4266667	568	75	69257
2141.27451	2009.27451	79.70588235	1720	1357.470588	976	51	69231
1662.833333	2881.075758	104.4848485	1575	1048.939394	725	66	69230
2266.405797	2918.333333	206.5797101	1235	1003.188406	741	69	69220
1065.396226	2711.924528	75.39622642	1982	1306.018868	739	53	69219
2485.301887	1012.622642	136.2641509	1828	1305.830189	833	53	69209
637.4	2316	103.6181818	1632	1257.945455	868	55	69187
2264.294118	2501.426471	96.58823529	1429	1017.441176	632	68	69186
895.195122	2483.731707	97.14634146	2426	1687.439024	979	41	69185
983	2422	117	2644	1869.837838	1185	37	69184
637.6323529	2471.632353	47.52941176	1547	1017.352941	633	68	69180
1317.380282	3085.380282	45.46478873	1417	974.3098592	636	71	69176
995.4810127	2306.924051	137.556962	1248	875.3544304	647	79	69153
2018.071429	2316.190476	51	2326	1646.452381	962	42	69151
2260.666667	385.0266667	166.7866667	1219	921.8133333	605	75	69136
1761.585366	2897.390244	100	2358	1686.195122	1001	41	69134
1636.06	2691.42	108.38	2133	1381.86	839	50	69093
1963.560606	2594.333333	119.4545455	1605	1046.621212	675	66	69077
698.5	2315.611111	66.11111111	2738	1918.611111	1062	36	69070
730.4615385	2441.723077	116.4615385	1677	1062.615385	622	65	69070
1372.882353	2445.058824	76	2902	2031.411765	1111	34	69068
608.0540541	2347.567568	79	2649	1866.594595	1174	37	69064
1839.95082	2898.540984	95.44262295	1757	1131.934426	716	61	69048
2675.180556	2954.347222	168.5138889	1505	958.4444444	621	72	69008
2243.352941	952.4705882	169.5588235	1349	1014.602941	666	68	68993
1755.786885	2724.131148	138.5901639	1662	1130.655738	696	61	68970
1961.28	2651.986667	108.48	1470	919.5066667	572	75	68963
2083.276923	2552.476923	93.6	1500	1060.876923	706	65	68957
674.5	2300.282609	64.36956522	2405	1498.76087	873	46	68943
1746.114286	2576.885714	103	2705	1968.8	1319	35	68908
2015.852459	756.852459	147.557377	1663	1129.540984	724	61	68902
1465.184211	2488.921053	79	2363	1812.921053	972	38	68891
2255.947368	356.9736842	133.5657895	1200	906.4078947	653	76	68887
1786.487179	3136.717949	101	2457	1766.307692	1039	39	68886
1606.848485	3008.181818	34	2857	2087.272727	1381	33	68880
1711.758065	2564.048387	101.4516129	1748	1110.596774	704	62	68857
2444.5	1026	139	2213	1639.02381	989	42	68839
615.234375	2767.5	61.484375	1622	1075.375	737	64	68824
735.9354839	3144.903226	172.4408602	1089	740.0322581	467	93	68823
1625.104167	2471.104167	51.1875	2197	1433.770833	833	48	68821
2136.181818	2941.5	93.77272727	2136	1563.795455	866	44	68807
1820.511628	2256.906977	16	2083	1600.023256	1034	43	68801
1375.611111	2842.861111	80	2711	1909.944444	1102	36	68758
1162.724638	2749.202899	116.3623188	1485	996.3768116	629	69	68750
883.6075949	3018.594937	151.5189873	1309	870.1898734	597	79	68745
1589.833333	2797	70.22916667	2175	1431.854167	815	48	68729
848.7	2223.466667	113.4166667	1831	1145.366667	620	60	68722
763.5185185	2416.950617	154.5061728	1189	848.3950617	589	81	68720
1852.736842	2970.859649	35.68421053	1666	1205.438596	689	57	68710
1524.836735	2891.22449	97.08163265	2021	1402.163265	826	49	68706
2113.737705	2534.590164	54.29508197	1657	1126.114754	718	61	68693
846.8382353	2665.470588	96.48529412	1573	1010.014706	598	68	68681
388.0571429	2199.571429	68	2885	1962.228571	1084	35	68678
1134.542857	2569.914286	62	2709	1962.114286	1131	35	68674
351.3137255	2674.215686	50.29411765	2150	1346.196078	888	51	68656
2118.175439	2550.385965	39.42105263	2114	1204.280702	756	57	68644
1332.724138	2506.551724	89	2908	2367.034483	1752	29	68644
2122.298507	2490.701493	82.47761194	1542	1024.447761	656	67	68638
2550.161765	715.6323529	143.4852941	1570	1009.088235	679	68	68618
2672.342466	3072.424658	131.5616438	1383	939.8630137	542	73	68610
2120.491228	2300.245614	133.5964912	1554	1203.298246	722	57	68588
1559.533333	2805.466667	62	3099	2285.4	1421	30	68562
1163.942857	2529.657143	78	2582	1958.485714	1206	35	68547
873.7162162	2635.148649	134.5675676	1347	926.2567568	627	74	68543
631.0405405	2938.851351	123.4864865	1435	926.1216216	554	74	68533
2190.202899	2429.463768	97.50724638	1425	993.0724638	606	69	68522
1300.439024	2643.243902	38.95121951	2258	1671.219512	908	41	68520
632.4181818	2401.545455	113.3090909	1908	1245.690909	746	55	68513
1061.571429	2360.228571	77	2734	1957.514286	1176	35	68513
2137.888889	1863.825397	103.4761905	1708	1087.396825	656	63	68506
2160.849315	1733.726027	157.5068493	1292	938.369863	560	73	68501
2709.119403	633.3731343	125.4179104	1517	1022.134328	685	67	68483
1732.078947	2833.315789	95	2513	1802.052632	1116	38	68478
1966.828571	518.7857143	136.5857143	1215	978.1142857	689	70	68468
468.7875	3138.875	132.475	1100	855.675	567	80	68454
2588.405405	2784.851351	124.4864865	1342	924.7972973	611	74	68435
1603.902439	2463.02439	37.09756098	2362	1668.634146	839	41	68414
2203.105263	815.2631579	130.6666667	1641	1200.210526	771	57	68412
2067.307692	329.974359	155.474359	1199	876.9230769	607	78	68400
534.3333333	2571.515152	122.6060606	1309	1036.333333	695	66	68398
2368.578125	3003.609375	190.34375	1597	1068.453125	727	64	68381
2116.69697	2418.090909	98	2854	2070.242424	1243	33	68318
2247.415385	1113.646154	134.3846154	1815	1050.907692	585	65	68309
1504.735294	3130.088235	75.02941176	2803	2008.382353	1072	34	68285
2596.121622	2819.162162	171.4594595	1391	922.6081081	640	74	68273
1555.352941	3086.176471	74	2746	2007.323529	1243	34	68249
1236.776316	2932.223684	139.5131579	1460	898	569	76	68248
2001.261538	1281.384615	157.5692308	1375	1049.923077	650	65	68245
2623.492754	2840.115942	182.3768116	1587	988.9565217	678	69	68238
2206.045455	2943.30303	186.4393939	1603	1033.651515	721	66	68221
2148.197368	2024.171053	127.5	1396	897.6052632	589	76	68218
939.2	2349.5	52	2338	1705.225	1087	40	68209
2070.88	1876.46	104.26	1925	1363.9	889	50	68195
1477.962264	2435.698113	14	1764	1286.509434	920	53	68185
1344.138889	2658.611111	73	2506	1893.694444	1127	36	68173
1381.2	2494.457143	31	2495	1947.771429	1310	35	68172
1370.65	3001	59.85	2385	1704.25	973	40	68170
1944.464286	2635.053571	125.4821429	1882	1217.017857	694	56	68153
2045.964286	953.1607143	167.7142857	1609	1216.589286	717	56	68129
2053.590909	3094.045455	123.5909091	1544	1032.090909	685	66	68118
652.9019608	2192.803922	65.64705882	1703	1335.27451	939	51	68099
1411.833333	2892.916667	17.1875	2138	1418.5	864	48	68088
2124.753247	435.7142857	162.4155844	1179	884.2597403	630	77	68088
2253.027027	2117.081081	90	2550	1840.162162	1220	37	68086
438.8658537	2164.012195	163.5121951	1242	830.2682927	526	82	68082
1216.836066	2638.442623	111.4262295	1701	1116.04918	677	61	68079
331.0298507	3040.373134	81.53731343	1510	1016.074627	615	67	68077
936.6363636	2545.560606	79.46969697	1613	1031.19697	640	66	68059
1522.435897	3015.051282	23	2392	1744.923077	1034	39	68052
766.5666667	2311.433333	86.4	1888	1134.15	640	60	68049
2201.308824	2000.970588	148.5735294	1376	1000.705882	595	68	68048
2107.705882	2306.5	62	2890	2000.882353	1190	34	68030
2591.232877	733.5205479	121.5479452	1209	931.890411	633	73	68028
745.5949367	2413.962025	101.5189873	1332	861.0379747	573	79	68022
1548.421053	2917.013158	96.51315789	1327	894.9342105	582	76	68015
718.7321429	3093.285714	164.3035714	1837	1214.107143	750	56	67990
1482.2	2625.542857	68	2797	1942.342857	1078	35	67982
2375.408451	801.2676056	175.5774648	1297	957.4788732	679	71	67981
691.5394737	2561.592105	177.4736842	1374	894.3289474	607	76	67969
2113.66129	1427.903226	124.5322581	1678	1096.177419	615	62	67963
2448.123457	436.8148148	141.5308642	1226	838.8888889	545	81	67950
2313.741379	614.7241379	124.3448276	1683	1171.413793	817	58	67942
1106.037037	2398.703704	90.68518519	1611	1256.944444	795	54	67875
2225.583333	1706.716667	120.4666667	1621	1131.083333	692	60	67865
1424.975	2578.225	11	2259	1696.625	1054	40	67865
306.6862745	2489.705882	70.31372549	2145	1330.627451	811	51	67862
1141.15625	2674.375	103	2945	2120.34375	1345	32	67851
740.7959184	2216.938776	111.2040816	1980	1384.714286	871	49	67851
2310.909091	684.6727273	124.6909091	1690	1233.545455	837	55	67845
1935.345455	2591.818182	14.69090909	1683	1233.472727	753	55	67841
1968.105263	2507.789474	13	2516	1785.263158	1022	38	67840
1053.833333	2749.242424	75.54545455	1478	1027.818182	629	66	67836
1512.971429	2290.828571	33	2692	1938.057143	1064	35	67832
610.4090909	2574.227273	118.0909091	2196	1541.454545	842	44	67824
1057.794118	2682.735294	67	2772	1994.441176	1154	34	67811
2251.789474	2882.852632	198.5157895	1038	713.8	484	95	67811
876.7285714	2211.6	118.4857143	1533	968.7142857	623	70	67810
2177.015385	516.5692308	153.4769231	1571	1043.169231	662	65	67806
569.8793103	2736.034483	152.637931	1584	1168.87931	828	58	67795
705.746988	2400.891566	189.5180723	1127	816.6024096	573	83	67778
1926.371429	2468.8	11.51428571	1335	968.2428571	631	70	67777
685.2608696	2674.217391	141.5217391	1344	982.2608696	684	69	67776
2157.611111	2564.407407	115.2962963	2014	1255	721	54	67770
1097.063291	2514.240506	89.50632911	1281	857.8227848	546	79	67768
1624.085714	2503.685714	83	2721	1935.571429	1161	35	67745
494.3728814	2743.457627	124.3898305	1718	1148.20339	716	59	67744
926.9555556	2139.466667	72.82222222	1961	1505.266667	1020	45	67737
554.3333333	2418.512821	179.5128205	1237	868.4102564	628	78	67736
1210.269231	2759.288462	113.7884615	1745	1302.442308	823	52	67727
1947.5	435.6176471	166.6176471	1265	995.4852941	682	68	67693
1722.042553	3057.340426	74.27659574	2291	1440.191489	801	47	67689
2094.974359	1526.871795	117	2209	1735.435897	1179	39	67682
2123.818182	1015.977273	168.8636364	2082	1538.113636	1004	44	67677
2150.184211	1954.789474	100	2609	1780.921053	1049	38	67675
378.5348837	2766.069767	63.11627907	2412	1573.651163	812	43	67667
2082.112903	320.5806452	163.4516129	1559	1091.096774	757	62	67648
2333.105263	431.2421053	163.9684211	949	711.9684211	476	95	67637
2238.019231	1866.230769	108.3461538	1988	1300.692308	866	52	67636
600.625	2294.339286	55.42857143	1781	1207.428571	749	56	67616
2066.566667	3055.55	99.3	1688	1126.766667	695	60	67606
723.6956522	3100.405797	121.3623188	1437	979.5652174	699	69	67590
1613.666667	2772.666667	59.59259259	1763	1251.574074	761	54	67585
2070.483333	858.6	131.5833333	1399	1126.2	819	60	67572
1220.285714	2374.746032	97.3968254	1637	1072.365079	677	63	67559
628.3968254	2128.873016	110.5873016	1466	1072.349206	702	63	67558
2150.213115	1194.409836	126.4262295	1661	1107.409836	786	61	67552
2221.923077	857.5769231	168.5128205	1277	865.2948718	542	78	67493
2412.8	878.4153846	135.5846154	1425	1038.076923	739	65	67475
2175.166667	2238.952381	63	2249	1606.380952	1096	42	67468
1473.513514	2544.918919	60	2379	1823.324324	1034	37	67463
1268.527778	2421	73.5	1392	936.9722222	598	72	67462
1250.166667	2952.805556	79.13888889	2501	1873.777778	1157	36	67456
1974.971014	2735.681159	110.4782609	1314	977.5942029	660	69	67454
2081.723684	1195.302632	122.4868421	1136	887.3947368	550	76	67442
1019.48	2195.54	78.26	2003	1348.76	796	50	67438
1113.435484	2327.564516	94.48387097	1737	1087.629032	695	62	67433
661	2333.849057	187.245283	1984	1272.037736	674	53	67418
2459.148649	2948.72973	180.472973	1418	911.027027	539	74	67416
2036.810345	840.7068966	135.6206897	1520	1162.241379	728	58	67410
561.7567568	2259.432432	58	2557	1821.108108	1178	37	67381
817.0746269	2197.164179	80.56716418	1552	1005.268657	596	67	67353
1867.022222	2497.511111	109.2666667	2257	1496.733333	959	45	67353
1347.175	2837.85	52	2498	1683.8	966	40	67352
1413.974359	2653.410256	5	2381	1726.974359	1014	39	67352
1509.085106	2501.446809	47.78723404	1979	1432.808511	1017	47	67342
1068	2883.69863	147.4246575	1401	922.4109589	569	73	67336
1172.857143	2762.825397	142.6031746	1385	1068.809524	694	63	67335
2306.149254	357.8507463	118.6268657	1420	1004.955224	696	67	67332
1525.114286	3012.885714	18	2619	1923.714286	1111	35	67330
1373.977273	2592.340909	40	1953	1530.204545	965	44	67329
2138.95	2570.35	121	2326	1683.125	960	40	67325
290.1363636	2668.477273	76.31818182	2450	1530.045455	897	44	67322
2056.768116	2621.623188	47.46376812	1524	975.3188406	599	69	67297
2223.754098	2697.95082	32.37704918	1835	1103.196721	686	61	67295
665.6716418	2582.134328	156.641791	1384	1004.119403	606	67	67276
1882.184211	312.7368421	137.5131579	1150	885.1710526	636	76	67273
2526.910448	2835.537313	158.4626866	1638	1003.791045	589	67	67254
2036.380952	2395.404762	71.78571429	2232	1601.261905	1059	42	67253
2254.452381	831.5	137	2183	1601.02381	1072	42	67243
693.05	2545.625	144	2367	1681.05	1092	40	67242
2088.12987	1636.051948	137.5324675	1256	873.2727273	583	77	67242
1372.03125	2944.46875	73	2982	2101.21875	1195	32	67239
2011.657143	3155.271429	92.44285714	1609	960.3571429	612	70	67225
1742.235294	2822.078431	17.7254902	1788	1318.137255	834	51	67225
1333.647059	2348.980392	85.68627451	1582	1317.980392	937	51	67217
2076.639344	2902.42623	93.44262295	1696	1101.803279	756	61	67210
1381.565217	3106.956522	44.7173913	1961	1461.043478	1029	46	67208
2263.875	2297.09375	102.640625	1417	1050.015625	686	64	67201
2367.644737	730.3421053	178.5263158	1295	884.2105263	582	76	67200
678.4117647	2125.323529	77	2705	1976.323529	1469	34	67195
2205.972222	1673.097222	99.51388889	1451	933.25	553	72	67194
2345.754386	1148.789474	138.4035088	1814	1178.736842	617	57	67188
1117.576923	2731.115385	109.7307692	1608	1292.057692	787	52	67187
940.0821918	2584.150685	151.5068493	1357	920.109589	550	73	67168
2356.067797	479.440678	135.6610169	1466	1137.966102	738	59	67140
2248.323529	2688.661765	179.4117647	1518	987.1617647	687	68	67127
773.1111111	3086.097222	142.4583333	1370	932.1805556	680	72	67117
2133.119403	1933.283582	107.4328358	1691	1001.134328	573	67	67076
2564.842593	560.0185185	142.1111111	838	621.0462963	456	108	67073
2553.217949	3040.653846	177.5128205	1276	859.8205128	568	78	67066
1332.896552	2640.724138	120.3275862	1732	1156.258621	797	58	67063
1240.418605	2795.186047	113	2173	1559.581395	1020	43	67062
1152.54	2637.52	117.3	1959	1341.2	826	50	67060
600.7285714	2102.628571	81.5	1475	957.8857143	641	70	67052
1886.976744	2961.046512	76.06976744	2275	1559.162791	819	43	67044
1469.342105	2920.526316	111	2368	1764.131579	1055	38	67037
2333.931507	2454.753425	148.3972603	1350	918.3150685	628	73	67037
1403.228571	2600.571429	42	2612	1915.342857	1181	35	67037
1966.921875	2955.734375	104.46875	1675	1047.15625	660	64	67018
960.2638889	2212.083333	87.59722222	1164	930.7916667	625	72	67017
619.9677419	2521.483871	118.4032258	1692	1080.903226	670	62	67016
1937.727273	2527.484848	66	2902	2030.636364	1118	33	67011
2053.039474	2513.644737	57.51315789	1485	881.5789474	496	76	67000
1531.206349	2758.619048	28.50793651	1418	1063.31746	692	63	66989
2235.486111	478.8194444	156.4861111	1461	930	587	72	66960
2226.432432	566.3513514	160.6081081	1189	904.8513514	566	74	66959
621.7631579	2755.355263	95.48684211	1405	881	612	76	66956
2125.3125	1525.854167	118.2291667	1962	1394.583333	839	48	66940
2599.25	638.75	107.3076923	1913	1287.211538	790	52	66935
733.9152542	2808.711864	127.4237288	1731	1134.474576	719	59	66934
1613.212121	3001.393939	18	2751	2027.818182	1278	33	66918
925.4102564	2305	87	2401	1715.589744	985	39	66908
2082.675676	805.4459459	163.5405405	1230	904.1486486	592	74	66907
1943.138462	532.2307692	147.5538462	1343	1029.276923	695	65	66903
2057.307692	432.0153846	176.6153846	1357	1029.184615	711	65	66897
1556.258065	2276.629032	75.51612903	1654	1078.903226	676	62	66892
590.8095238	2819.928571	95	2312	1592.428571	1004	42	66882
2110.24	2213.3	86.78	1700	1337.62	954	50	66881
838.5333333	2175.288889	106.2222222	2257	1486.177778	806	45	66878
1773.8	2573.488889	102.2666667	2257	1485.822222	901	45	66862
2058.54717	1672.169811	108.754717	1701	1261.54717	719	53	66862
628.6363636	2097.745455	123.8	1524	1215.327273	777	55	66843
1453.84375	2300.46875	44	2912	2088.625	1230	32	66836
2512.75	597.15	121.6333333	1505	1113.483333	804	60	66809
918.4444444	3064.955556	140	2095	1484.466667	881	45	66801
1878.759494	2422.924051	61.53164557	1281	845.5189873	502	79	66796
477.5	2576.774194	80.43548387	1726	1077.354839	626	62	66796
2111.802632	2716.065789	112.5	1370	878.6578947	507	76	66778
1566.188406	2648.26087	131.5507246	1291	967.7826087	662	69	66777
2164.102564	2255.974359	133	2355	1712.153846	1070	39	66774
460.037037	2585.481481	91.61111111	1579	1236.296296	734	54	66760
1426.432432	2419.621622	95	2541	1804.243243	1020	37	66757
1565.604167	2501.5	119.375	2099	1390.75	946	48	66756
2022.947368	2693.921053	46	2465	1756.447368	1144	38	66745
2110.101449	559.5652174	154.5652174	1312	967	704	69	66723
1922.382979	2297.702128	102.2978723	2159	1419.638298	746	47	66723
2013.067568	241.4054054	151.7837838	1142	901.6486486	630	74	66722
615.875	2847.203125	157.5625	1485	1042.5	660	64	66720
1271.630435	2921.608696	28.23913043	2205	1450.043478	867	46	66702
758.2467532	2332.714286	181.5844156	1052	866.2077922	611	77	66698
2044.447059	290.2235294	160.5058824	1069	784.6470588	480	85	66695
2826.8625	2893.0625	134.475	1268	833.5125	490	80	66681
1920.880952	2393.880952	18.83333333	2269	1586.761905	1038	42	66644
2189.816901	729.2394366	155.6338028	1232	938.5070423	585	71	66634
2277.076923	549.4230769	146.3653846	1853	1281.192308	875	52	66622
1103.116667	2536.616667	88.56666667	1547	1109.933333	711	60	66596
1992.057971	691.5507246	153.3913043	1425	964.9710145	593	69	66583
986.8095238	2682.095238	114.4444444	1491	1056.84127	710	63	66581
1610.210526	2333.368421	37	2393	1752	1102	38	66576
2067.867647	2493.073529	150.9411765	1300	978.9117647	643	68	66566
844.122807	2559.736842	88.35087719	1937	1167.684211	658	57	66558
843.9565217	2462.130435	117.2173913	2230	1446.73913	824	46	66550
2338.946667	3114.946667	121.44	1352	887.16	568	75	66537
662.8857143	2510.571429	74	2461	1900.657143	1241	35	66523
2111.708333	2413.805556	145.6527778	1210	923.7638889	557	72	66511
1885.264706	2934.367647	109.5	1291	978.0441176	598	68	66507
1047.101695	2401.355932	48.37288136	1831	1127.186441	674	59	66504
1391.811321	2907.509434	97.64150943	1648	1254.415094	738	53	66484
1005.8	2659.2	102.0285714	2487	1899.257143	1074	35	66474
1858.084746	2622.033898	111.4237288	1651	1126.644068	744	59	66472
1441.894737	2906.157895	42	2288	1749.078947	1021	38	66465
2267.090909	1015.254545	120.2727273	1845	1208.218182	838	55	66452
2182.235294	2755.803922	77.80392157	1749	1302.980392	876	51	66452
1030.096386	2256.927711	149.5301205	1205	800.5421687	506	83	66445
2482.742424	3039.787879	149.3030303	1581	1006.712121	624	66	66443
2465.115385	736.6730769	111.7884615	1769	1277.653846	846	52	66438
2078	2272.272727	104.8363636	1583	1207.363636	688	55	66405
2336.354167	1189.6875	140.7708333	2042	1383.416667	827	48	66404
1592.910714	3142.428571	49.57142857	1666	1185.75	749	56	66402
1207.408163	2835.795918	91.3877551	2283	1354.979592	727	49	66394
2158	279.8333333	154.4880952	1143	790.25	560	84	66381
594.7567568	2399.972973	87	2426	1794.027027	1107	37	66379
1285.155172	2413.051724	55.36206897	1886	1144.344828	728	58	66372
1456.469697	2529.045455	114.5606061	1489	1005.5	620	66	66363
2310.511111	637.2	142.1111111	2060	1474.711111	914	45	66362
1352.74359	2577.076923	9	2347	1701.282051	965	39	66350
1481.305556	2761.083333	75	2482	1842.75	1196	36	66339
824.453125	2649.4375	100.53125	1483	1036.484375	740	64	66335
891.0196078	2379.647059	75.64705882	1858	1300.431373	740	51	66322
1987.117647	643.9264706	154.5	1393	975.2647059	683	68	66318
2297.445783	632.0481928	166.4819277	1100	798.8433735	513	83	66304
2295.369565	2391.195652	96.7173913	1862	1441.217391	847	46	66296
1721.261905	2306.928571	68	2262	1578.47619	827	42	66296
1568.233333	2509.45	94.58333333	1514	1104.9	704	60	66294
1389.071429	2653.190476	91	2230	1578.404762	912	42	66293
889.5	2538.5	58	3187	2209.733333	1359	30	66292
2592.038961	2636.025974	188.4285714	1318	860.8441558	621	77	66285
1557.04	2998.14	126.16	1838	1325.52	819	50	66276
393.2	2648.488889	112.8222222	1995	1472.777778	933	45	66275
2378.269841	2280.174603	98.55555556	1422	1051.952381	659	63	66273
1191.25	2817.025	68	2227	1656.125	1023	40	66245
2110.085366	748.1341463	156.5487805	1144	807.6829268	536	82	66230
908.9807692	2628.096154	97.30769231	1834	1273.307692	883	52	66212
2261.333333	1682.380952	125.3968254	1580	1050.920635	633	63	66208
1792.102941	2413.411765	74.45588235	1766	973.5294118	570	68	66200
1871.855072	2292.15942	77.52173913	1493	959.1884058	571	69	66184
2298.857143	2097.428571	89	2656	1890.857143	960	35	66180
979.890625	2179.5625	97.8125	1565	1034.0625	679	64	66180
1063.95	2584.233333	127.6	1600	1102.816667	717	60	66169
1954.5	661.8611111	155.5	1418	918.6111111	545	72	66140
2099.452055	2824.315068	118.5616438	1390	905.9315068	602	73	66133
1709.927711	2927.313253	91.53012048	1165	796.7710843	557	83	66132
2049.02439	684.7926829	167.4756098	1203	806.3658537	509	82	66122
2254.067797	2724.118644	151.3220339	1777	1120.576271	727	59	66114
1537.685714	2934.914286	46	2599	1887.485714	1121	35	66062
1391.337349	2733.60241	25.72289157	1123	795.7951807	595	83	66051
447.0298507	2624.656716	77.50746269	1577	985.8208955	531	67	66050
534.1884058	2946.289855	109.5652174	1282	957.1594203	614	69	66044
1704.907692	2616.723077	107.4769231	1582	1016.030769	599	65	66042
1487.87234	2695.319149	51.31914894	2195	1404.93617	893	47	66032
2088.264706	2671.75	149.5735294	1321	970.8529412	659	68	66018
2627.883333	2722.533333	177.1833333	1644	1100.3	709	60	66018
972.2285714	2604.571429	49	2699	1885.914286	1150	35	66007
1630.638889	3132.027778	74	2555	1832.944444	1115	36	65986
2321.885246	461.5081967	153.3606557	1643	1081.491803	706	61	65971
599	2951.288889	92.15555556	2242	1465.977778	905	45	65969
912.9583333	2539.083333	108.7708333	1805	1374.3125	860	48	65967
1890.045455	2307.568182	102.7954545	2060	1498.090909	861	44	65916
1934.28	373.1333333	162.4933333	1280	878.7733333	616	75	65908
1486.085714	2774.685714	42	2681	1882.971429	1187	35	65904
2543.352113	819.9295775	124.5633803	1188	928.028169	683	71	65890
1591.595238	2840.357143	16.78571429	1955	1568.785714	967	42	65889
859.6619718	2264.591549	136.4929577	1465	927.9859155	589	71	65887
1386.439024	2916.365854	128	2101	1606.902439	982	41	65883
1192.804348	2230.391304	75.26086957	2204	1432	726	46	65872
2035.932432	3005.918919	122.527027	1283	890.0675676	612	74	65865
2105.728571	1719.657143	163.4571429	1381	940.9142857	616	70	65864
2240.666667	689.8070175	134.245614	1644	1155.421053	675	57	65859
2229.310811	320.4594595	148.4054054	1280	889.6081081	636	74	65831
1671.75	2478.710526	25.53947368	1185	866.1842105	569	76	65830
2161.772727	1948.30303	154.4242424	1529	997.2424242	633	66	65818
607.3970588	2208.352941	76.5	1471	967.8529412	578	68	65814
1372.043478	3062.847826	78.80434783	1822	1430.456522	877	46	65801
2123.076923	1246.871795	169.0512821	2432	1687.153846	974	39	65799
1537.357143	2985.857143	31.75	1478	1174.714286	701	56	65784
514.5208333	2814.041667	108.2708333	2158	1370.4375	801	48	65781
1723.070175	2640.666667	78.36842105	1815	1153.912281	722	57	65773
423.8461538	3042.384615	128.6153846	1355	1011.892308	712	65	65773
2257.470588	2034.147059	95	2917	1934.470588	1193	34	65772
589.1785714	2275.107143	66.33928571	1716	1174.482143	752	56	65771
2060.622951	1717.868852	103.442623	1678	1078	631	61	65758
448.5492958	3122.478873	112.4366197	1484	926.028169	585	71	65748
1052.684783	2922.184783	118.6847826	1066	714.5869565	495	92	65742
1855.942857	2737.4	133.5	1396	939.0714286	577	70	65735
1971.457831	400.7831325	172.7349398	1106	791.7831325	529	83	65718
1156.916667	2671.222222	97	2562	1825.222222	1190	36	65708
1004.140625	2553.5	88.578125	1470	1026.515625	733	64	65697
1476.868421	3043.078947	95	2271	1728.710526	1060	38	65691
2045.5	1297.314815	141.7777778	1594	1215.962963	810	54	65662
565.7857143	2883	138.2142857	1699	1172.25	770	56	65646
[truncated: 19,164 more rows]
