# Supplementary material for: Profiling presynaptic scaffolds using split-GFP reconstitution reveals cell-type-specific spatial configurations in the fly brain
Source: eLife. 2026 Mar 18;14:RP107663. doi: 10.7554/eLife.107663 (PMC12999173; doi:10.7554/eLife.107663)
Supplement: Source code 1. [file elife-107663-code1.zip]

Archive with 1 entries (1 files):
- eLife-VOR-RA-2025-107663/Source Code 1.py
