# Supplementary material for: Profiling presynaptic scaffolds using split-GFP reconstitution reveals cell-type-specific spatial configurations in the fly brain
Source: eLife. 2026 Mar 18;14:RP107663. doi: 10.7554/eLife.107663 (PMC12999173; doi:10.7554/eLife.107663)
Supplement: Source code 1. [file elife-107663-code1.zip › eLife-VOR-RA-2025-107663/Source Code 1.py]

import pandas as pd
import numpy as np
from scipy.spatial import KDTree
import tkinter as tk
from tkinter import ttk
from tkinterdnd2 import *
import os
from sklearn.neighbors import NearestNeighbors
import glob

def main():
    def drop(event):
        filepath.set(event.data)

    root = TkinterDnD.Tk()
    root.geometry("250x150")
    root.title("")

    filepath = tk.StringVar()
    filepath.set("Drop file here")

    filepath_entry = ttk.Entry(root, textvariable = filepath)
    filepath_entry.place(x = 20, y = 20, width = 190, height = 80)

    filepath_entry.drop_target_register(DND_FILES)
    filepath_entry.dnd_bind("<<Drop>>", drop)

    run = tk.Button(root, width = 3, text = "run", command = root.quit)
    run.place(x = 180, y = 110)

    root.mainloop()

    filepath_str = filepath_entry.get()

    return filepath_str

def get_local_quantity_within_radius(column, distances, indices, radius, spot_index):
    # Find neighbors within the radius
    neighbors_within_radius = [i for i, d in zip(indices, distances) if d < radius]
    if len(neighbors_within_radius) > 0:
        # Calculate the mean of the column values for neighbors within the radius
        local_quantity = np.mean(column.iloc[neighbors_within_radius])
    else:
        # If no neighbors are found, return the integrated intensity of the spot itself
        local_quantity = column.iloc[spot_index]
    return local_quantity

filepath = main()
filepath = filepath.replace("{", "").replace("}", "")
# Use **/*.csv to search recursively in all subdirectories
csv_files = glob.glob(f"{filepath}/**/*.csv", recursive=True)

for csv in csv_files:
    name = os.path.splitext(os.path.basename(csv))[0]

    df = pd.read_csv(f"{csv}")
    volume = df["Vol (pix)"]
    intgi = df["Integrated Intensity"]
    meani = df["Mean"]

    # compensate z-axis
    r = 9.3671
    X = df[["CX (pix)", "CY (pix)", "CZ (pix)"]].values
    X[:, 2] *= r

    # log transformation
    df["log Integrated Intensity"] = np.log(intgi)
    df["log Mean"] = np.log(meani)

    # calculate NND
    tree = KDTree(X)
    distances_nn, indices_nn = tree.query(X, k=100)
    df["NN index"] = indices_nn[:, 1]
    df["NND"] = distances_nn[:, 1]
    df["2nd-NND"] = distances_nn[:, 2]
    df["3rd-NND"] = distances_nn[:, 3]

    # calculate density
    nbrs = NearestNeighbors(n_neighbors=200, algorithm="ball_tree").fit(X)
    distances, indices = nbrs.kneighbors(X)
    radius = 3 * np.mean(df["NND"].values)
    N_num = np.sum(distances < radius, axis=1)
    df[f"#N({r}*mean(NND))"] = N_num

    # calculate local quantities based on radius
    for j in range(len(df)):
        distances_within_radius = distances[j, :]
        indices_within_radius = indices[j, :]
        df.loc[j, f"local Integrated Intensity"] = get_local_quantity_within_radius(
            intgi, distances_within_radius, indices_within_radius, radius, j
        )
        df.loc[j, f"local Volume"] = get_local_quantity_within_radius(
            volume, distances_within_radius, indices_within_radius, radius, j
        )
    
    # obtain total intensity and brp density of NNs
    intgi_nn = []
    meani_nn = []
    volume_nn = []
    for i in range(len(df)):
        NN_index = (indices_nn[i])[1]
        intgi_nn.append(intgi[NN_index])
        meani_nn.append(meani[NN_index])
        volume_nn.append(volume[NN_index])
    df["NN Volume"] = volume_nn
    df["NN Integrated Intensity"] = intgi_nn
    df["NN Mean"] = meani_nn

    df["log NN Integrated Intensity"] = np.log(intgi_nn)
    df["log NN Mean"] = np.log(meani_nn)

    df = df.reset_index(drop=True)

    # Save the output CSV in the same directory
    df.to_csv(f"{os.path.dirname(csv)}/{name}.csv", index=True)
